# Supplementary material for: Tumor cell senescence-induced macrophage CD73 expression is a critical metabolic immune checkpoint in the aging tumor microenvironment
Source: Theranostics. 2024 Jan 20;14(3):1224–40. doi: 10.7150/thno.91119 (PMC10845200; doi:10.7150/thno.91119)
Supplement: Supplementary file 1 — Supplementary figures and tables. [file thnov14p1224s1.zip]

Archive with 4 entries (4 files):
- Supplementary materials.pdf
- Table S5. The differential metabolites between the senescence (RT) and senescence-clearing (RT+ABT263) TIF..xlsx
- Table S6. The differential expressed genes of BMDMs co-cultured with senescent or control LLCs..xlsx
- Table S7. The top 102 significantly different genes in the senescent macrophage gene set..xlsx
