# Supplementary material for: Tumor cell senescence-induced macrophage CD73 expression is a critical metabolic immune checkpoint in the aging tumor microenvironment
Source: Theranostics. 2024 Jan 20;14(3):1224–40. doi: 10.7150/thno.91119 (PMC10845200; doi:10.7150/thno.91119)
Supplement: Supplementary file 1 — Supplementary figures and tables. [file thnov14p1224s1.zip › Table S5. The differential metabolites between the senescence (RT) and senescence-clearing (RT+ABT263) TIF..xlsx]

## Sheet: Sheet1
Table S5. The differential metabolites between the senescence (RT) and senescence-clearing (RT+ABT263) TIF.
Compounds	Class I	RT-1	RT-2	RT-3	RT-4	RT+ABT263-1	RT+ABT263-2	RT+ABT263-3	RT+ABT263-4	RT_vs_RT+ABT263_VIP	RT_vs_RT+ABT263_P-value	RT_vs_RT+ABT263_Log2FC	RT_vs_RT+ABT263_Type
(-)-Isopulegol	Others	441372	305609	328921	300244	436939	1.20608e+06	415318	338397	1.31952	0.29972	0.800435	up
(2-Hydroxyethyl)phosphonic acid	Organic acid and Its derivatives	1.20922e+06	1.4862e+06	1.06322e+06	892982	1.46959e+06	2.64664e+06	1.07611e+06	1.33482e+06	1.21341	0.277682	0.488724	up
(2R)-1-O-beta-D-Galactopyranosylglycerol	Carbohydrates and Its metabolites	149230	143468	156294	90903.9	266048	163325	215114	166219	1.80098	0.0633751	0.586499	up
(4Z,7Z,10Z,13Z,16Z,19Z)-Eicosahexaenoate	Aldehyde,Ketones,Esters	291780	318786	402904	368335	247041	562630	195320	50781.9	1.02871	0.51019	-0.388255	down
(R)-(-)-2-Phenylpropionic Acid	Organic acid and Its derivatives	106835	140435	232156	70704.4	305427	212215	196115	124557	1.40742	0.2062	0.607717	up
(R)-2-Hydroxy-3-phenylpropionic acid	Organic acid and Its derivatives	4.86759e+06	3.77149e+06	3.64619e+06	3.50778e+06	2.41491e+06	3.56047e+06	2.55853e+06	2.19515e+06	1.99096	0.0266874	-0.557767	down
(R)-2-Hydroxybutyric acid	Organic acid and Its derivatives	1.15117e+07	1.40137e+07	9.61217e+06	1.11397e+07	1.22074e+07	1.00871e+07	9.72578e+06	9.43149e+06	1.14883	0.323232	-0.15887	down
(±)12-HEPE	FA	2.6457e+06	792234	348864	1.62589e+06	607735	1.03519e+06	80847.6	192556	1.49726	0.186197	-1.498	down
(±)15-HEPE	FA	140756	97579.7	104186	124188	67160.7	77149.8	62073.1	43448.6	2.2142	0.00528797	-0.901564	down
(±)16-HETE	FA	179801	40631.1	16975.4	93295	42730.9	108356	7388.25	17346.1	1.00334	0.405112	-0.911428	down
(±)17-HDHA	FA	224938	96241.8	111106	102516	101566	127849	74849.3	73989.6	1.20761	0.30271	-0.49965	down
(±)18-HEPE	FA	1.04581e+06	323703	148214	669839	207112	426102	51124.6	77086.1	1.55924	0.173057	-1.52255	down
(±)5-HEPE	FA	50932.4	131209	27567.1	56110.7	33898.9	65744.6	14001.6	17671.2	1.43298	0.247801	-1.0174	down
(±)7(8)-DiHDPE(A)	FA	102635	97261.6	64865	50012.5	155109	113497	87662.7	68811.7	1.09685	0.27368	0.43342	up
1,2,3-Trihydroxybenzene	Benzene and substituted derivatives	14051.5	178926	35691.9	3265.41	122895	73152.3	119176	200644	1.56098	0.203075	1.15328	up
1,3-Diaminopropane	Alcohol and amines	831142	741242	775248	757553	794125	744671	719886	691235	1.23006	0.233912	-0.0740055	down
1,3-Dicyclohexylurea	Alcohol and amines	101198	76479.1	78919.5	90785.9	74548	74601.7	77274	78622.9	1.58765	0.160225	-0.187494	down
1,5-Anhydro-D-Glucitol	Carbohydrates and Its metabolites	710559	808102	660838	954571	655137	575752	773108	783611	1.07664	0.332098	-0.16901	down
1-Aminocyclohexanecarboxylic acid	Organic acid and Its derivatives	2.06753e+06	2.70227e+06	1.92569e+06	1.2685e+06	3.18903e+06	2.01595e+06	2.27571e+06	2.70994e+06	1.24574	0.205007	0.355679	up
1-Aminopentadecane	Organic acid and Its derivatives	375484	213129	201263	280570	393717	360292	251878	408854	1.3335	0.158887	0.402326	up
1-Methyladenine	Nucleotide and Its metabolites	961907	666327	747340	753665	1.31259e+06	926086	692824	903537	1.09773	0.281672	0.293429	up
1-Methyladenosine	Nucleotide and Its metabolites	283727	347808	409000	328238	492344	375051	500769	287507	1.1589	0.271714	0.274535	up
1-Methylguanosine	Nucleotide and Its metabolites	8.27166e+06	4.76025e+06	1.08899e+07	4.59201e+06	1.70946e+07	7.27123e+06	1.44404e+07	1.06651e+07	1.67423	0.0988778	0.794934	up
1-Methylinosine	Nucleotide and Its metabolites	2.38351e+06	1.36957e+06	1.30841e+06	552202	2.36823e+06	1.83506e+06	2.06989e+06	2.40478e+06	1.49992	0.132033	0.628407	up
1-Methylpiperidine-2-carboxylic acid	Amino acid and Its metabolites	1210125	1149625	529024	834068	1583765	760365	1.48773e+06	1.99897e+06	1.27464	0.141608	0.647298	up
1-Methylxanthine	Nucleotide and Its metabolites	97909.5	2.23859e+06	825718	363495	308339	256854	175641	117368	1.20379	0.256464	-2.03852	down
1-Naphthylacetic Acid	Organic acid and Its derivatives	134014	91338.7	118605	98141.8	87835.3	116506	97533.2	84469.9	1.02237	0.297086	-0.194481	down
1-Naphthylamine	Benzene and substituted derivatives	203416	178045	152959	138244	150093	142822	117509	124412	1.74576	0.0925212	-0.330793	down
1-O-Hexadecyl-2-O-ethyl-sn-glycero-3-phosphocholine	Others	9965.9	17240.5	8954.44	10445.1	25019.1	13737.4	37935.1	24163.5	1.92884	0.0651308	1.1137	up
1-O-glucosinoyl-β-D-glucose	Benzene and substituted derivatives	14675.1	28148.2	28475.8	9702.81	87852.8	15676.4	51226.2	62795.3	1.61124	0.103476	1.42532	up
1-O-vanillyl-β-D-glucose	Benzene and substituted derivatives	26856.9	25331.5	28622.6	26490.3	19777.1	28235.3	15351.4	23196.4	1.51655	0.151501	-0.309891	down
1-acetylindole	Heterocyclic compounds	6.20789e+06	5.55863e+06	5.67646e+06	4.68282e+06	7.17346e+06	5.87795e+06	6.03169e+06	5.98781e+06	1.44073	0.144112	0.180284	up
10-HDoHE	FA	68609.6	34101.9	27790.8	48737.8	28705.8	57191.3	17543.2	18836.5	1.24082	0.312897	-0.551742	down
11,12-EET	FA	2.7267e+07	2.92195e+07	3.94936e+07	2.26706e+07	3.20169e+07	4.54176e+07	4.71473e+07	2.53216e+07	1.22437	0.271503	0.337312	up
11-Beta-hydroxyandrostenedione	Hormones and hormone related compounds	301576	287038	201341	164195	183960	120923	110365	160863	1.93297	0.0580674	-0.72787	down
12,13-EpOME	FA	198271	76130.9	20326.6	46907.8	175714	462479	129083	122680	1.54743	0.1965	1.38127	up
12-HHT	FA	685972	407765	289632	376401	672465	588293	866419	427943	1.41813	0.16359	0.538005	up
12-ketolithocholic acid	Bile acids	86806.4	163261	532780	341661	154255	230038	106493	52952.4	1.07746	0.246498	-1.04831	down
13-HOTrE	FA	49181.6	41948.2	26028.1	45889.7	34870.8	36901.2	15054.3	25802	1.48075	0.128663	-0.533723	down
15-oxoETE	FA	141261	154348	147046	128564	141205	170231	292813	128996	1.07186	0.360704	0.360253	up
16,16-Dimethyl PGA2	FA	548717	356959	239508	313128	484966	391209	568607	403996	1.2066	0.26448	0.342273	up
16-HDoHE	FA	147021	38732.4	10100.2	87177	23235.1	61945.4	5046.44	15093.3	1.22665	0.242941	-1.42617	down
16-Hydroxyhexadecanoic acid	FA	527851	710320	388316	385925	637851	1.18512e+06	650696	618322	1.5764	0.150892	0.619607	up
18-Hydroxycorticosterone	Hormones and hormone related compounds	3.65666e+06	2.72645e+06	2.41128e+06	2.79297e+06	1.62029e+06	4.19478e+06	2.21892e+06	1.1719e+06	1.0751	0.454248	-0.331922	down
2'-Deoxyinosine	Nucleotide and Its metabolites	562381	885950	431429	716335	823185	330289	481689	465894	1.02475	0.422258	-0.305227	down
2'-Deoxyuridine	Nucleotide and Its metabolites	1496308	1.78558e+06	1.26184e+06	1.14049e+06	1.56485e+06	3.1402e+06	1.32825e+06	1.50805e+06	1.01692	0.360187	0.407859	up
2'-Hydroxy-5'-methylacetophenone	Benzene and substituted derivatives	3.7611e+06	2.39509e+06	836605	952308	969906	1.10376e+06	829737	875708	1.41853	0.228208	-1.07202	down
2,3-Dihydroxybenzoic acid	Organic acid and Its derivatives	219938	670930	162926	145454	1.00027e+06	224518	838534	893714	1.53224	0.0916803	1.30202	up
2,3-Dimethylsuccinic acid	Amino acid and Its metabolites	13204.1	28881	16951.2	4078.73	47226.9	11634.6	28515.1	40653.2	1.33646	0.141241	1.02043	up
2,4-Di-tert-butylphenol	Benzene and substituted derivatives	101895	94617.7	83948.1	264820	93240.9	90416.8	64937.8	80324.9	1.33968	0.298309	-0.72926	down
2,4-Quinolinediol	Heterocyclic compounds	1.89445e+06	2.20821e+06	3.03097e+06	1.31854e+06	3.09478e+06	1.42e+06	6.42901e+06	4.752e+06	1.30805	0.192419	0.892984	up
2,4-diacetamino-2,4,6-triphenoxy-D-mannopyranose	Carbohydrates and Its metabolites	2.21767e+06	3.41409e+06	2.45045e+06	1.51139e+06	3.64325e+06	2.3162e+06	3.18101e+06	3.26388e+06	1.29087	0.200831	0.370701	up
2,5-Dihydroxybenzoic acid	Benzene and substituted derivatives	219938	670930	162926	145454	1.00027e+06	224518	838534	893714	1.53224	0.0916803	1.30202	up
2,6-Di-tert-butyl-4-(hydroxymethyl)phenol	Benzene and substituted derivatives	339941	366335	310730	301574	290577	330098	273505	284350	1.58761	0.119548	-0.161997	down
2,6-Diamino-5-hydroxyhexanoic acid	Amino acid and Its metabolites	822370	423702	504022	319134	793880	767065	585465	636425	1.42707	0.206241	0.427463	up
2,7-Dihydroxy-5-methyl-1-naphthoic acid	Benzene and substituted derivatives	1.4798e+06	3.85365e+06	1.80106e+06	3.17814e+06	1.44131e+06	1.90136e+06	1.19854e+06	1.51321e+06	1.62458	0.153399	-0.768353	down
2-(4-Hydroxyphenyl)ethanol	Benzene and substituted derivatives	3.66585e+06	6.2007e+06	3.83083e+06	2.85482e+06	1.08912e+07	4.48021e+06	8.08435e+06	1.63557e+07	1.80328	0.0993268	1.26616	up
2-(4-hydroxyphenyl) propionate	Benzene and substituted derivatives	3.32111e+06	5.04599e+06	5.27062e+06	2.11687e+06	6.0701e+06	4.298e+06	5.79197e+06	5.05476e+06	1.40785	0.17317	0.429301	up
2-Amino-2-methyl-1,3-propanediol	Alcohol and amines	260341	198920	186174	137550	505187	286424	255303	402738	1.92773	0.0542633	0.888649	up
2-Aminopurine	Nucleotide and Its metabolites	4.97405e+06	5.63619e+06	3.98322e+06	5.88292e+06	4.97815e+06	5.32215e+06	3.6118e+06	2.9602e+06	1.23928	0.249706	-0.279304	down
2-Benzylmalate	Organic acid and Its derivatives	105396	300380	233480	31431.2	772931	49024.4	488690	553480	1.0947	0.143097	1.47479	up
2-Butyl-3-(4-hydroxybenzoyl)benzofuran	Benzene and substituted derivatives	94786.8	75585.6	59280.9	69858	38337.9	103177	53724.5	33866.3	1.20193	0.369162	-0.386599	down
2-Deoxyribose 1-Phosphate	Carbohydrates and Its metabolites	1.47194e+06	1.76122e+06	389561	1011920	411956	594281	788850	827400	1.25914	0.19222	-0.82152	down
2-Furoic acid	Organic acid and Its derivatives	57246.4	100604	83527.9	157938	177870	217138	116507	176384	1.75076	0.0515848	0.784666	up
2-Hydroxyadenosine	Nucleotide and Its metabolites	97598.1	117219	125941	95600.4	227416	104239	121970	154670	1.38414	0.21319	0.479256	up
2-Hydroxyadipic acid	Organic acid and Its derivatives	735049	1.27482e+06	672478	382975	1.36981e+06	602269	1.01677e+06	1.20398e+06	1.05404	0.301059	0.451882	up
2-Hydroxybutanoic Acid	Organic acid and Its derivatives	4.63854e+07	1.8169e+07	1.47602e+07	1.22538e+07	1.50404e+07	7.35479e+06	1.18738e+07	9.34201e+06	1.60152	0.228121	-1.07016	down
2-Isopropylmalate	Organic acid and Its derivatives	673941	2.21076e+06	949507	437235	2.58227e+06	1.7358e+06	1.78421e+06	1.78762e+06	1.6899	0.103885	0.885285	up
2-Methoxyacetic acid	Organic acid and Its derivatives	87558	109589	66503.4	98278.7	90078.3	76297.3	75113.4	74972.9	1.12407	0.314901	-0.193677	down
2-Methylglutaric Acid	Organic acid and Its derivatives	3.0541e+06	4.19649e+06	1.79562e+06	2.71755e+06	4.58451e+06	2.86787e+06	3.799e+06	3.31117e+06	1.01384	0.303721	0.307914	up
2-Methylguanosine	Nucleotide and Its metabolites	8.27166e+06	4.76025e+06	1.08899e+07	4.59201e+06	1.70946e+07	7.27123e+06	1.44404e+07	1.06651e+07	1.67423	0.0988778	0.794934	up
2-Methyllactic acid	Organic acid and Its derivatives	1.15117e+07	1.40137e+07	9.61217e+06	1.11397e+07	1.22074e+07	1.00871e+07	9.72578e+06	9.43149e+06	1.14883	0.323232	-0.15887	down
2-Oxo-2,3-dihydrofuran-5-acetate	Aldehyde,Ketones,Esters	2.95462e+06	3.29155e+06	2.6572e+06	3.53435e+06	2.67748e+06	2.92127e+06	2.40159e+06	2.54013e+06	1.76213	0.0876196	-0.238783	down
2-Pentyl-3-phenyl-2-propenal	Aldehyde,Ketones,Esters	1.5369e+06	1.26706e+06	1.09093e+06	1.00478e+06	1.0967e+06	1.18145e+06	845645	903130	1.42282	0.181272	-0.283007	down
2-Phenylglycine	Amino acid and Its metabolites	340111	294802	413133	340444	469911	519285	351479	366003	1.51977	0.155083	0.297673	up
2-Picoline	Heterocyclic compounds	64635.5	58350	63607.7	25658.2	79027.6	65681.4	101710	240480	1.6517	0.186476	1.19785	up
2-Picolinic Acid	Heterocyclic compounds	4.53433e+06	4.87125e+06	5.51032e+06	4.23025e+06	4.32287e+06	4.76308e+06	3.81427e+06	3.50353e+06	1.43286	0.129757	-0.223028	down
2-amino-6-chloropurine	Nucleotide and Its metabolites	85338.8	63351.3	38826.5	39748.2	31159.7	59440.5	45744.9	28247.9	1.15215	0.287303	-0.465471	down
2-hydroxyhexadecanoic acid	FA	527851	710320	388316	385925	637851	1.18512e+06	650696	618322	1.5764	0.150892	0.619607	up
3,4,5-Trimethoxybenzoic Acid	Benzene and substituted derivatives	51366.2	64192.8	52145.9	50877.3	81711.2	71072.8	69129.3	69684.5	2.18234	0.00582649	0.415803	up
3,4-Dihydroxybenzeneacetic Acid	Benzene and substituted derivatives	292719	432922	276812	421178	483746	139060	246872	251795	1.1405	0.409245	-0.344181	down
3,4-Dimethylbenzoic acid	Benzene and substituted derivatives	2.66012e+06	1.41649e+06	683971	901279	856207	1.14711e+06	669671	618505	1.28745	0.276061	-0.782534	down
3,5-Dihydroxy-4-methoxybenzoic acid	Organic acid and Its derivatives	24392.8	56353.5	43024	13761.5	187681	19070.4	103619	185699	1.48071	0.108771	1.85078	up
3,5-Dihydroxybenzoic acid	Organic acid and Its derivatives	219938	670930	162926	145454	1.00027e+06	224518	838534	893714	1.53224	0.0916803	1.30202	up
3,5-Dimethoxy-4-Hydroxycinnamic Acid	Organic acid and Its derivatives	66585	115701	150346	34123.4	436958	50685.8	306333	424339	1.49487	0.0941079	1.732	up
3-(4-Hydroxyphenyl)-Propionic Acid	Benzene and substituted derivatives	1.03789e+06	1.41793e+06	857138	468286	1.8906e+06	598329	1.50164e+06	1.70119e+06	1.02437	0.22437	0.590013	up
3-(4-hydroxyphenyl)acrylaldehyde	Benzene and substituted derivatives	819576	809853	848597	809691	718984	801800	749241	753641	2.01027	0.0220407	-0.120787	down
3-(pyrazol-1-yl)-L-alanine	Amino acid and Its metabolites	7.66674e+06	6.80153e+06	6.15079e+06	7.23712e+06	9.86108e+06	8.52601e+06	7.14246e+06	9.19202e+06	1.77401	0.0522918	0.317834	up
3-Amino-2-naphthoic acid	Benzene and substituted derivatives	394291	1.31841e+06	576414	179985	2.36744e+06	193525	1.73923e+06	1.87179e+06	1.06417	0.14748	1.32175	up
3-Aminophenol	Benzene and substituted derivatives	54738.9	74545.8	91232.6	60445.4	88846.5	71679.1	85678.6	73361.6	1.16439	0.347274	0.185734	up
3-Bromotyrosine	Amino acid and Its metabolites	205188	218858	288667	193459	314649	337406	400647	228914	1.84545	0.0737446	0.500106	up
3-Chloroaniline	Benzene and substituted derivatives	5.30035e+07	5.23075e+07	4.11144e+07	3.49185e+07	3.87898e+07	3.96753e+07	3.09235e+07	2.84763e+07	1.67843	0.0912729	-0.395474	down
3-Epideoxycholic acid	Bile acids	405582	409975	793651	757109	304723	558532	233788	90321.3	1.54053	0.0880034	-0.99488	down
3-Hydroxy-4-methoxybenzoic acid	Benzene and substituted derivatives	249281	369207	307147	215679	531731	375493	387299	633330	1.95604	0.0413992	0.7563	up
3-Hydroxy-L-phenylalanine	Amino acid and Its metabolites	194808645	301477945	1.91245e+08	1.6211e+08	2.13197e+08	1.86713e+08	359952365	327869585	1.05344	0.302489	0.356397	up
3-Hydroxybutanoic acid	Organic acid and Its derivatives	4.63854e+07	1.8169e+07	1.47602e+07	1.22538e+07	1.50404e+07	7.35479e+06	1.18738e+07	9.34201e+06	1.60152	0.228121	-1.07016	down
3-Indolebutyric Acid	Heterocyclic compounds	6.36142e+06	5.78217e+06	5.05965e+06	3.6786e+06	4.60996e+06	4.94743e+06	3.46386e+06	2.87978e+06	1.39063	0.151484	-0.393129	down
3-Indolepropionic Acid	Heterocyclic compounds	2.76186e+06	3.80662e+06	5.95022e+06	3.08527e+06	8.12787e+06	6.87428e+06	7.1669e+06	3.6018e+06	1.70665	0.086261	0.723827	up
3-Methoxybenzoic acid	Organic acid and Its derivatives	36099	45111.9	67940.2	50172.1	71520.3	69869	90507.2	44915.1	1.52824	0.148317	0.473795	up
3-Methoxyphenylacetic acid	Organic acid and Its derivatives	1.45198e+06	1.12398e+06	1.02124e+06	998415	925682	1.13926e+06	846943	748226	1.55443	0.133191	-0.328369	down
3-Methoxytyramine	Benzene and substituted derivatives	383292	470453	513035	403548	497152	517456	567986	407696	1.22377	0.267265	0.168962	up
3-Methyladenine	Nucleotide and Its metabolites	961907	666327	747340	753665	1.31259e+06	926086	692824	903537	1.09773	0.281672	0.293429	up
3-Methylsalicylic acid	Organic acid and Its derivatives	51960.3	15071.9	90096.8	55031.7	105626	76554.5	65072.4	79532	1.41469	0.167251	0.623182	up
3-Methylxanthine	Nucleotide and Its metabolites	97909.5	2.23859e+06	825718	363495	308339	256854	175641	117368	1.20379	0.256464	-2.03852	down
3-N-Methyl-L-Histidine	Amino acid and Its metabolites	1.58203e+06	2.38406e+06	2.04758e+06	1.28818e+06	2.40959e+06	1.74951e+06	1.95956e+06	2.50158e+06	1.06259	0.320883	0.239465	up
3-Oxocholic acid	Bile acids	545029	444580	828438	3.68804e+06	6.85804e+06	5.18705e+06	1.94533e+06	872024	1.42979	0.20568	1.43257	up
3-Oxodecanoic acid	Organic acid and Its derivatives	76006.2	100442	65579.8	20797.8	210570	29053	149513	163263	1.07412	0.159007	1.0716	up
3-Sulfocatechol	Benzene and substituted derivatives	6.11153e+07	2.34281e+08	1.27965e+08	2.15079e+07	310365547	5.70793e+07	3.15344e+08	3.55826e+08	1.29799	0.129154	1.22321	up
3-phenylbutyric acid	Organic acid and Its derivatives	499415	629656	113409	175260	170828	271536	149534	119574	1.15719	0.254448	-0.994711	down
4-(4-Hydroxyaniline)-6,7-Dimethoxyquinazoline-JANEX-1	Benzene and substituted derivatives	69111	69538.5	61863	68385.4	60578	34121.6	54577.9	53210.3	1.81333	0.0571266	-0.409223	down
4-Acetamidobutyric Acid	Organic acid and Its derivatives	37898.9	128027	69447.3	48094.1	142819	73880.7	131647	106444	1.51316	0.14503	0.682023	up
4-Amino-3-phenylbutanoic acid	Benzene and substituted derivatives	121045	137221	115311	87475.5	123083	145094	116422	134578	1.10988	0.285311	0.171298	up
4-Guanidinobutyric Acid	Organic acid and Its derivatives	589385	677857	502395	88365	704626	841862	610685	470559	1.10411	0.26235	0.500067	up
4-Hydroxy-3,5-dimethoxybenzoic acid	Benzene and substituted derivatives	143386	220362	255200	85183.8	342339	91205.3	330292	379309	1.00917	0.210439	0.69909	up
4-Hydroxy-3-methoxybenzaldehyde	Benzene and substituted derivatives	196676	500927	154041	638620	128932	405736	148883	152607	1.17752	0.282218	-0.833722	down
4-Hydroxy-4-(pyridin-2-yl)butan-2-one	Heterocyclic compounds	7.49169e+06	7.2689e+06	6.50701e+06	5.28462e+06	5.39968e+06	5.97275e+06	4.28392e+06	4.64564e+06	1.82877	0.0494997	-0.387212	down
4-Hydroxybenzaldehyde	Benzene and substituted derivatives	459145	540179	393572	235067	683071	581010	626913	589165	1.81864	0.0393312	0.607365	up
4-Hydroxybenzoic Acid	Benzene and substituted derivatives	2.72445e+06	4.76022e+06	3.15918e+06	2.22301e+06	8.48495e+06	3.48327e+06	6.39635e+06	1.25109e+07	1.81933	0.0944801	1.2628	up
4-Hydroxymethylpyrazole	Heterocyclic compounds	66685	241931	299774	238830	221395	320847	319939	265305	1.16523	0.273076	0.4123	up
4-Hydroxyphthalic acid	Benzene and substituted derivatives	193584	294874	261321	137644	413935	191722	374239	289510	1.33086	0.170685	0.516459	up
4-Hydroxyretinoic Acid	CoEnzyme and vitamins	399013	390093	283415	164136	406262	328809	362538	629831	1.24286	0.211814	0.482189	up
4-Iodo Suberoylanilide Hydroxamic Acid	Benzene and substituted derivatives	56640.1	40262.7	53404.9	50112.4	66042.3	128174	67373.5	66654.7	1.88101	0.127127	0.711745	up
4-Methylbenzoic acid	Benzene and substituted derivatives	242511	225803	186551	216891	143322	227949	114676	126895	1.80454	0.0797749	-0.508412	down
4-acetoxyphenol	Benzene and substituted derivatives	4.47463e+07	9.65775e+07	8.48287e+07	5.79445e+07	6.91625e+07	4.71965e+07	5.11673e+07	3.83186e+07	1.24093	0.213409	-0.464826	down
4-hydroxyisophthalic acid	Benzene and substituted derivatives	90711.1	248203	186635	131798	631707	109767	448726	419325	1.48864	0.111889	1.29191	up
4-tert-Octylphenol	Benzene and substituted derivatives	101895	94617.7	83948.1	264820	93240.9	90416.8	64937.8	80324.9	1.33968	0.298309	-0.72926	down
5'-Deoxy-5'-fluoroadenosine	Nucleotide and Its metabolites	594016	625224	426766	741131	566063	496724	371753	300934	1.57178	0.114827	-0.459951	down
5,6-Dimethylbenzimidazole	Heterocyclic compounds	641043	675354	638176	613149	629203	764464	836750	701237	1.65528	0.129785	0.191226	up
5-Aminoimidazole-4-carboxamide	Heterocyclic compounds	236870	196950	247737	141740	231860	206820	101161	123668	1.00345	0.355747	-0.311297	down
5-Carboxyvanillic Acid	Organic acid and Its derivatives	352405	800841	326961	362622	292802	345764	356885	329553	1.18706	0.338189	-0.475925	down
5-F2t-IsoP	FA	62580.4	54241.5	67808.3	44860.1	75839.4	61920.9	84685.5	53136.1	1.27129	0.235833	0.264047	up
5-Hydroxy-L-Tryptophan	Amino acid and Its metabolites	160679	172476	186608	70936.2	178398	245864	148986	171619	1.10446	0.294788	0.334555	up
5-Hydroxyindole	Heterocyclic compounds	100917	256170	222295	44388.5	342880	96509	402150	302669	1.23774	0.172151	0.875261	up
5-Hydroxyisourate	Organic acid and Its derivatives	1.86611e+07	1.21313e+07	1.36333e+07	1.23338e+07	1.12433e+07	1.67396e+07	1.10087e+07	7.5468e+06	1.06511	0.336658	-0.286441	down
5-Hydroxymethyluracil	Nucleotide and Its metabolites	198411	172855	190394	219903	203485	342786	257231	290300	1.90385	0.070146	0.484917	up
5-Methoxytryptamine	Alcohol and amines	417252	479880	451682	371949	542926	548700	502087	411945	1.51909	0.123569	0.221026	up
5-Methylcytidine	Nucleotide and Its metabolites	485460	512341	614358	393880	664794	697376	93370	153420	1.01664	0.590569	-0.318221	down
5-O-(1-carboxyvinyl)-3-phosphate	Organic acid and Its derivatives	9.15686e+06	1.33185e+07	1.01645e+07	1.01309e+07	1.83877e+07	1.84928e+07	1.00441e+07	1.49271e+07	1.63525	0.0911245	0.532187	up
5-hydroxyindole acetaldehyde	Heterocyclic compounds	314268	455020	484630	341282	646620	491560	868690	497203	1.90059	0.0767796	0.65054	up
6-Methylnicotinamide	Heterocyclic compounds	1.12746e+07	1.3743e+07	1.05851e+07	1.17017e+07	1.26897e+07	8.18479e+06	8.32448e+06	8.48077e+06	1.69266	0.119936	-0.328184	down
6β-hydroxytestosterone	Hormones and hormone related compounds	14942.8	16287.5	11456.1	14124.6	9822.73	10864.9	8278.57	11459.5	2.1258	0.0192356	-0.490894	down
7-(alpha-D-glucosyl)-N(6)-isopentenyladenine	Nucleotide and Its metabolites	144470	215652	182169	105723	176961	1329515	210450	165289	1.20173	0.360804	1.53833	up
7-Methylguanosine	Nucleotide and Its metabolites	8.27166e+06	4.76025e+06	1.08899e+07	4.59201e+06	1.70946e+07	7.27123e+06	1.44404e+07	1.06651e+07	1.67423	0.0988778	0.794934	up
7-Methylxanthine	Nucleotide and Its metabolites	97909.5	2.23859e+06	825718	363495	308339	256854	175641	117368	1.20379	0.256464	-2.03852	down
7-ketodeoxycholic acid	Hormones and hormone related compounds	11052.3	8860.27	21962.8	139984	315863	213844	58001.7	11121.3	1.19258	0.245135	1.71932	up
7-ketolithocholic acid	Bile acids	86806.4	163261	532780	341661	154255	230038	106493	52952.4	1.07746	0.246498	-1.04831	down
8(S)-HETrE	FA	146664	153724	67182.3	85747.6	69069.5	142998	60436.7	52762.8	1.15655	0.327841	-0.478896	down
8-Epidermal glycoside	Others	172669	154141	149057	136553	139327	143633	100286	106207	1.74414	0.0681149	-0.323354	down
8-Hydroxy-2-Deoxyguanosine	Nucleotide and Its metabolites	18527.5	55838.8	43187.6	21831.4	48836.1	77853.7	40914	33881.9	1.25197	0.281666	0.5316	up
8-isoprostaglandin F1α	FA	840333	489531	297565	469949	582377	974790	810164	455453	1.07955	0.306933	0.428531	up
9(S)-HODE	FA	258821	123162	112304	66109.7	166258	498308	132062	132443	1.0269	0.398338	0.729342	up
9(S)-HOTrE	FA	19327.8	33358.2	36552.3	30325.5	27237.4	61857.3	28685	37226.3	1.00227	0.369904	0.374544	up
9,10-EpOME	FA	97601.9	47285	63006.5	24156.5	62466.9	213374	61157.1	52715	1.03416	0.398636	0.747976	up
9-deoxy-9-methylene-PGE2	FA	180741	88860.5	100676	48798.6	30599.5	59037.6	63913.9	78554	1.38473	0.191403	-0.852434	down
AG-490-(Tyrphostin-B42)	Benzene and substituted derivatives	68995.7	92321.1	34707.8	38317.6	19368.8	44026.6	22794.2	29569.8	1.79196	0.1146	-1.01749	down
AMC Arachidonoyl Amide	FA	447001	609895	433861	458513	1.87656e+06	1.02431e+06	682139	676309	1.87679	0.132578	1.12769	up
Abietic acid	Others	126034	117119	90954.6	108387	92417.6	107891	74516.8	64140.7	1.68891	0.0816382	-0.384521	down
Adenosine	Nucleotide and Its metabolites	5.37082e+07	6.0685e+07	4.0354e+07	6.80048e+07	4.53757e+07	5.21232e+07	3.0607e+07	2.44201e+07	1.63434	0.090536	-0.546384	down
Agmatine	Alcohol and amines	1.71234e+07	1.13243e+07	8.96058e+06	6.93273e+06	8011498	4.36181e+06	7.00934e+06	7.05575e+06	1.69613	0.133012	-0.746009	down
Ala-Phe	Amino acid and Its metabolites	405372	482208	384037	242664	343455	333397	122809	353855	1.09145	0.272389	-0.392595	down
Ala-Pro	Amino acid and Its metabolites	946867	961224	1.11038e+06	1.16904e+06	773443	673282	755568	860228	2.21393	0.0073319	-0.451375	down
Ala-Val	Amino acid and Its metabolites	231860	241365	266920	137136	150780	83280.8	100040	236870	1.50442	0.139157	-0.619624	down
Allysine	Amino acid and Its metabolites	128395	402486	345516	205206	421156	241849	367391	332232	1.04585	0.38284	0.333221	up
Aminomalonic Acid	Organic acid and Its derivatives	1.09425e+07	1.17556e+07	6.53452e+06	6.93029e+06	9.87095e+06	1.502e+07	9.29412e+06	1.1476e+07	1.15898	0.249452	0.336454	up
Ammelide	Heterocyclic compounds	875827	619765	657960	632393	699390	627347	533025	563653	1.25636	0.256295	-0.201125	down
Apocholic acid	Bile acids	86806.4	163261	532780	341661	154255	230038	106493	52952.4	1.07746	0.246498	-1.04831	down
Arainosine	Nucleotide and Its metabolites	3.9459e+06	4.43337e+06	2.98258e+06	5.16079e+06	3.64319e+06	3.69756e+06	2.59801e+06	2.17756e+06	1.57585	0.114898	-0.447493	down
Arg-Ala	Amino acid and Its metabolites	49501.7	86316.9	126283	61117.5	99418.3	84857.9	85860.4	104497	1.02649	0.51308	0.212971	up
Arg-Gly	Amino acid and Its metabolites	40709.3	20207.8	30030.5	24048.4	113866	25728.1	38200.2	27915.1	1.0403	0.362331	0.839022	up
Asn-Glu	Amino acid and Its metabolites	66460.1	75746.3	80184	57129.1	78377.8	142105	90105.6	70143.3	1.47196	0.217714	0.445827	up
Asn-Gly	Amino acid and Its metabolites	59168.6	106571	91207.4	21678.4	225185	66503.2	104357	100515	1.29873	0.230816	0.833643	up
Asn-Hyp	Amino acid and Its metabolites	1.16602e+06	820144	1.13789e+06	994154	688053	715660	669640	1.04725e+06	1.67986	0.0828166	-0.400195	down
Asn-Val	Amino acid and Its metabolites	41918.7	48797.8	61348.3	107181	81184.5	101375	95035	95938.5	1.65349	0.145148	0.526917	up
Asp-Glu	Amino acid and Its metabolites	48345	166497	86809.1	110202	182688	261727	146551	130796	1.63718	0.0905101	0.809393	up
Asp-Gly	Amino acid and Its metabolites	144270	98327.9	124456	78938.4	138314	126566	97705	185125	1.03225	0.316789	0.296391	up
Asp-Phe	Amino acid and Its metabolites	1.01179e+06	1.59333e+06	1.15956e+06	668988	1.77868e+06	959547	1.58102e+06	1.64057e+06	1.23808	0.19855	0.426766	up
Asp-Tyr	Amino acid and Its metabolites	140262	230064	199787	78729	375219	190146	211909	240926	1.48481	0.13654	0.650084	up
Astaxanthin	Others	3.2541e+07	2.72328e+07	2.55205e+07	1.90896e+07	1.52032e+07	1.76971e+07	2.02144e+07	1.87608e+07	1.93341	0.0541308	-0.538329	down
Atrazine	Heterocyclic compounds	54360.4	54445.3	68819.3	45123.3	45772.8	40528.2	43491.6	41488.4	1.85522	0.0749636	-0.379049	down
Azelaoyl PAF	FA	293889	331108	211072	126891	416326	2.5629e+06	414506	363862	1.63169	0.287528	1.96426	up
Barbituric acid	Heterocyclic compounds	6.21391e+06	5.46834e+06	5.94423e+06	6.45218e+06	4.78183e+06	4.35227e+06	5.66037e+06	5.82957e+06	1.64339	0.0907905	-0.223428	down
Biotinamide	Alcohol and amines	7.64764e+06	6.54477e+06	7.13294e+06	3.78806e+06	1.20601e+07	1.04161e+07	9.69182e+06	8.99757e+06	2.00828	0.0112767	0.712982	up
Butylamine	Alcohol and amines	1.00321e+06	1.16417e+06	993008	1.18815e+06	1.14743e+06	948006	996771	976087	1.07833	0.345056	-0.0961043	down
Caffeine	Heterocyclic compounds	108085	184888	174935	81365.2	91483.3	39965	52487.8	87709	1.83825	0.0641462	-1.0158	down
Caprolactam	Heterocyclic compounds	2.71232e+06	4.46155e+06	1.43267e+06	1.37363e+06	1.3313e+06	1.52809e+06	981924	779471	1.73293	0.160486	-1.11093	down
Carbenoxolone	Others	737969	1.13754e+06	1.03313e+06	166793	5.48775e+06	139172	2.71492e+06	6.76603e+06	1.0556	0.133748	2.29644	up
Carbocyclic thromboxane A2	FA	105691	88015.3	94957.6	75771.3	113784	173422	91048.1	100188	1.39326	0.22493	0.39268	up
Carnitine C10:1	FA	39006.4	79580	54929.8	19612.4	122947	38360	105915	126802	1.49283	0.0922057	1.02872	up
Carnitine C11:1	FA	184410	106811	28540	43024.2	22791	21950.5	26287.9	46240.8	1.70706	0.18243	-1.62928	down
Carnitine C12:1	FA	97385.5	188736	93581.3	67062.8	171035	206012	144245	98185.6	1.22952	0.263965	0.471533	up
Carnitine C12:1-OH	FA	291146	483422	379891	259070	596336	804692	473452	788623	2.06614	0.0207304	0.913806	up
Carnitine C14:1	FA	1.08899e+06	1.32116e+06	1.04026e+06	436817	1.5085e+06	1.56209e+06	2.01113e+06	782789	1.2805	0.173401	0.593268	up
Carnitine C14:1-OH	FA	778693	1.05053e+06	1.04641e+06	457739	1.70198e+06	806124	1.46798e+06	806150	1.21533	0.236853	0.520704	up
Carnitine C14:2	FA	119382	150071	71037.1	88413.5	178854	275239	218007	88373.5	1.50075	0.123518	0.826244	up
Carnitine C14:2-OH	FA	415498	696334	422828	302183	980462	664323	808361	515847	1.7191	0.0735105	0.692745	up
Carnitine C14:2:DC	FA	3.98553e+06	4.73007e+06	3.41873e+06	2.75384e+06	5.7259e+06	5.32176e+06	5.62529e+06	3.00284e+06	1.25969	0.178624	0.402254	up
Carnitine C16:0	FA	145638	144591	119343	103406	150864	183919	177078	112861	1.26457	0.202339	0.284318	up
Carnitine C16:2-OH	FA	25275.9	20307.4	21169.8	9679.67	57079.2	31474.1	36246.1	28807.3	1.91536	0.0492888	1.00698	up
Carnitine C17:1:DC	FA	19327.2	33763.5	35184.2	23857.8	49527.9	34135.6	41933.6	30098.4	1.5994	0.108656	0.473518	up
Carnitine C18:1	FA	136900	139840	91635.9	112641	160841	219122	151026	103428	1.23802	0.213932	0.399346	up
Carnitine C18:3-OH	FA	83303.8	134286	59128.1	40950.5	204215	89800.3	167122	78464.3	1.35785	0.186368	0.764372	up
Carnitine C19:1	FA	88848.5	122443	62643.8	106193	139222	76294.1	128228	164347	1.07951	0.211011	0.418602	up
Carnitine C19:2	FA	280166	81570.8	203710	137074	225676	434617	233044	181238	1.35479	0.240908	0.613155	up
Carnitine C20:1-OH	FA	36923.3	65392.7	75996.4	58459.8	82735.5	82123.1	73284.9	81611.2	1.71379	0.0827315	0.433466	up
Carnitine C20:3	FA	82710.1	89157.1	64363.6	68603.1	127844	100697	96296.7	89726.2	1.87029	0.040496	0.443574	up
Carnitine C4:0	FA	4.79669e+08	4.28675e+08	519707568	3.45221e+08	6.38679e+08	5.31902e+08	5.77568e+08	4.59236e+08	1.66092	0.0881994	0.315923	up
Carnitine C5:0	FA	5.35064e+08	617609449	7.31088e+08	5.3403e+08	7.65211e+08	6.6338e+08	6.55875e+08	5.78464e+08	1.10065	0.349889	0.139325	up
Carnitine C5:1	FA	7.51923e+06	6.94893e+06	7.28108e+06	4.66931e+06	1.48705e+07	1.10289e+07	1.09901e+07	9.43966e+06	2.16744	0.0147163	0.81037	up
Carnitine C6:0	FA	2.4396e+06	3.2144e+06	1.42512e+06	1.61629e+06	4.29436e+06	5.5419e+06	3.3742e+06	2.06171e+06	1.56233	0.111812	0.81258	up
Carnitine C7:0	FA	531800	128283	351305	336258	779833	589155	652310	623254	1.87256	0.0208821	0.972581	up
Carnitine C8:1	FA	140421	232373	98896.6	97507.2	259355	127259	186451	242538	1.24292	0.207049	0.518936	up
Carnitine isoC4:0	FA	4.79669e+08	4.28675e+08	519707568	3.45221e+08	6.38679e+08	5.31902e+08	5.77568e+08	4.59236e+08	1.66092	0.0881994	0.315923	up
Carnitine ph-C1	FA	796039	819384	659723	1.16434e+06	762679	944225	1.14441e+06	1.46849e+06	1.07939	0.284768	0.328771	up
Carnitine-2-methyl-C4	FA	5.35064e+08	617609449	7.31088e+08	5.3403e+08	7.65211e+08	6.6338e+08	6.55875e+08	5.78464e+08	1.10065	0.349889	0.139325	up
Carnitine C9:1-OH	FA	76331.5	94841.9	54849	80210.5	77507.9	157723	58209.8	310486	1.08272	0.286055	0.979743	up
Chrysin-7-O-glucuronide	Benzene and substituted derivatives	831991	1.82457e+06	1.40601e+06	338854	7.41281e+06	484262	3.96201e+06	5.54785e+06	1.39523	0.111488	1.98362	up
Chrysoeriol	Benzene and substituted derivatives	133714	164176	107189	40720.8	208829	83800.3	144546	218790	1.05368	0.248134	0.557226	up
Chrysophanol	Benzene and substituted derivatives	6.07865e+06	1.68873e+07	1.25641e+07	2.22268e+06	2.80809e+07	3.40101e+06	1.87367e+07	2.92857e+07	1.01259	0.190434	1.07445	up
Citric Acid	Organic acid and Its derivatives	7.3246e+07	4.9295e+07	7.10802e+07	1.34064e+08	101238560	6.26067e+07	1.36566e+08	1.92476e+08	1.14597	0.26477	0.588947	up
Colneleic acid	Organic acid and Its derivatives	698787	424817	381673	486380	267351	707422	376361	232251	1.01075	0.464093	-0.330957	down
Cyclamic acid	Organic acid and Its derivatives	453541	1.07439e+06	664493	249002	898075	862423	1.11761e+06	1.27628e+06	1.63402	0.0907662	0.766917	up
Cyclo(Ala-Pro)	Amino acid and Its metabolites	535610	809476	813775	451178	1.31919e+06	817878	1.07215e+06	1.03065e+06	1.94847	0.026475	0.699944	up
Cyclo(Pro-Val)	Amino acid and Its metabolites	53822.4	63703.9	57232	51844.5	56530.2	70085.1	66470.8	65261.3	1.65574	0.0870389	0.189147	up
Cyclo(Tyr-Ala)	Amino acid and Its metabolites	152338	312712	303076	72809.7	483034	198607	382087	419386	1.46902	0.106925	0.81856	up
Cycloleucine	Amino acid and Its metabolites	109896365	100139685	98846405	56184010	82983885	78969155	4.603e+07	73453410	1.17367	0.207075	-0.37535	down
Cyclopentylglycine	Amino acid and Its metabolites	1210125	1149625	529024	834068	1583765	760365	1.48773e+06	1.99897e+06	1.27464	0.141608	0.647298	up
Cys-Pro	Amino acid and Its metabolites	368686	174598	340375	430679	410027	436267	540494	486107	1.62306	0.0787245	0.510933	up
Cytidine	Nucleotide and Its metabolites	53183	27739.6	20005	38575.3	28340	68585.9	46554.5	54678.5	1.15676	0.234293	0.506363	up
Cytidine 5'-Diphosphocholine	Nucleotide and Its metabolites	567676	877953	347250	286211	607314	394294	946078	1.01242e+06	1.0228	0.307999	0.509699	up
Cytidine-5-Monophosphate	Nucleotide and Its metabolites	646434	418752	679747	155090	1.06399e+06	794576	755208	609257	1.56021	0.0780882	0.7624	up
D-(+)-sucrose	Carbohydrates and Its metabolites	112238	90321.9	70550.4	76411.3	97855.3	107561	106317	94088.6	1.29318	0.230043	0.215468	up
D-Alloisoleucine	Amino acid and Its metabolites	552255570	7.72671e+08	5.2336e+08	5.37229e+08	6.0739e+08	6.76134e+08	7.65335e+08	7.01844e+08	1.27654	0.237851	0.2055	up
D-Arabinose 5-phosphate	Carbohydrates and Its metabolites	4074140	2.07225e+06	1.618e+06	2.19347e+06	3668325	580449	1.48871e+06	1.76833e+06	1.02455	0.496701	-0.407827	down
D-Fructose-1,6-Biphosphate-Trisodium Salt	Carbohydrates and Its metabolites	123204	108139	212783	73622.1	310881	119084	209509	274585	1.6003	0.108053	0.820037	up
D-Galacturonic Acid	Carbohydrates and Its metabolites	420040	490677	200145	215000	901450	285076	488625	1.17172e+06	1.42184	0.152502	1.10245	up
D-Glucoronic Acid	Carbohydrates and Its metabolites	623011	635234	749532	617819	594813	502551	610110	573159	1.6573	0.0736985	-0.203211	down
D-Malic acid	Organic acid and Its derivatives	5.79358e+07	8.15513e+07	6.69939e+07	6.34929e+07	33606105	3.86372e+07	6.45553e+07	6.50465e+07	1.48143	0.141832	-0.419572	down
D-Saccharic Acid 1,4-lactone (hydrate)	Carbohydrates and Its metabolites	11176591	1.06404e+07	1.11625e+07	2.44342e+07	2.41126e+07	1.72307e+07	2.71587e+07	2.96769e+07	1.80325	0.0577994	0.774019	up
D-Xylulose 5-phosphate	Carbohydrates and Its metabolites	4074140	2.07225e+06	1.618e+06	2.19347e+06	3668325	580449	1.48871e+06	1.76833e+06	1.02455	0.496701	-0.407827	down
D-cellobiose	Carbohydrates and Its metabolites	11670	52505.2	56240.1	77431.8	74543	1378310	132670	178450	1.75625	0.299925	3.15637	up
D-ribonate lithium salt	Carbohydrates and Its metabolites	620102	602132	648454	487391	845382	513194	663143	929467	1.23421	0.21402	0.323683	up
DL-2-Methylglutamic acid	Amino acid and Its metabolites	158371	198796	225357	150533	143410	63350	130065	226713	1.1625	0.318847	-0.379412	down
DL-Aminopimelic acid	Organic acid and Its derivatives	966163	3.41297e+06	518827	1.19203e+06	781657	618636	908750	894844	1.09189	0.345757	-0.926618	down
Daidzein	Benzene and substituted derivatives	51358.8	371148	28152.1	173104	18405	22322	56052	37255.3	1.60757	0.216571	-2.2184	down
Dehydroascorbic acid	Organic acid and Its derivatives	9	9	9	9	189011	146969	137531	190196	2.55388	0.00123985	14.1703	up
Dodecanol	Alcohol and amines	68518.3	76005.8	49993.6	58764.8	230266	55223.7	110053	188551	1.61401	0.124392	1.20545	up
Ethionamide	Heterocyclic compounds	110785	553225	68671.1	246517	53751	71926.2	117229	67044.4	1.58584	0.224338	-1.65956	down
Ethylsalicylate	Organic acid and Its derivatives	132305	607881	88470.2	329873	57623.1	92774.6	147555	77696.8	1.62448	0.196594	-1.62484	down
FAHFA(8:0/10:0)	FA	9	9	9	9	17097.9	109861	20416.1	38332.4	2.5387	0.121424	12.3327	up
FFA(10:0)	FA	25031.1	20499	36106.2	22350	28641.9	39431.7	34482.9	27459.2	1.50985	0.197507	0.322293	up
FFA(14:0)	FA	367153	378101	262050	257222	274901	360547	205634	189467	1.18186	0.295392	-0.295183	down
FFA(15:1)	FA	852800	4.45465e+06	227236	1.6235e+06	520426	189735	666318	608846	1.30274	0.260132	-1.85022	down
FFA(16:0)	FA	2.07272e+08	3.54646e+08	1.89722e+08	2.37874e+08	226489418	2.16361e+08	1.76092e+08	1.93433e+08	1.17903	0.324816	-0.284574	down
FFA(16:1)	FA	1.25709e+08	1.12002e+08	9.44514e+07	9.47195e+07	8.41597e+07	9.7807e+07	4.69972e+07	6.80602e+07	1.77436	0.055309	-0.523258	down
FFA(17:1)	FA	6.32143e+06	9.62403e+06	5.10172e+06	7.7252e+06	5.53967e+06	6.7489e+06	3.89663e+06	4.28356e+06	1.59899	0.132966	-0.491261	down
FFA(18:0)	FA	461348	565047	663367	413759	787394	685322	732846	912111	2.08762	0.0144738	0.567663	up
FFA(18:4)	FA	108804	127528	64654.7	129036	78244.9	113734	55963.2	45398	1.44305	0.15967	-0.551837	down
FFA(19:2)	FA	7.31174e+06	1.19815e+07	9.13474e+06	1.00535e+07	1.29655e+07	1.32513e+07	1.25916e+07	8.42716e+06	1.25804	0.194524	0.295709	up
FFA(20:6)	FA	650504	181679	106298	317579	56023.1	246529	26338.3	47521.1	1.75405	0.167139	-1.73852	down
FFA(22:1)	FA	6.8106e+06	1.0377e+07	5.7637e+06	3.38958e+06	4.77908e+06	4.48484e+06	2.19352e+06	2.64763e+06	1.64696	0.124228	-0.901092	down
Farnesylacetone	Aldehyde,Ketones,Esters	602787	219094	294848	99130.9	158100	186694	137186	108894	1.23887	0.242264	-1.04106	down
Ferulic acid	Organic acid and Its derivatives	364906	703661	1.07598e+06	395526	1.18427e+06	741390	1.05061e+06	905454	1.60985	0.14222	0.61183	up
Fumaric Acid	Organic acid and Its derivatives	2.07687e+06	2.68313e+06	2.13712e+06	2.47225e+06	2.43159e+06	1.46059e+06	2.07773e+06	2.35867e+06	1.03836	0.366869	-0.169882	down
Genipin	Others	156466	151182	220063	121145	175161	208260	211135	173164	1.38144	0.263731	0.242681	up
Genistein-4'-glucuronide	Benzene and substituted derivatives	5.74706e+06	1.50293e+07	1.11457e+07	2.79694e+06	5.9749e+07	2.98517e+06	3.11662e+07	4.62987e+07	1.28785	0.116742	2.01368	up
Gln-Gly	Amino acid and Its metabolites	13401155	15666105	14702520	13322595	17800185	15180760	14172525	15632715	1.31771	0.188603	0.137149	up
Glu-Gln	Amino acid and Its metabolites	301039	359463	325548	340348	431879	343833	380225	360013	1.64449	0.0905089	0.192709	up
Glu-Ile	Amino acid and Its metabolites	919445	1.62994e+06	1.12492e+06	216354	266313	483194	263726	622815	1.29439	0.148492	-1.2498	down
Glu-Phe	Amino acid and Its metabolites	242221	322710	199647	50292.4	107084	86618	92000.3	149740	1.02612	0.195653	-0.90409	down
Glu-Ser	Amino acid and Its metabolites	60761.3	80099.4	64418.4	40010	124423	113404	91113.1	74547.6	1.91192	0.0321646	0.71804	up
Glu-Tyr	Amino acid and Its metabolites	1.30009e+06	1.96892e+06	2.36879e+06	943212	1.68997e+06	3.55729e+06	1.87395e+06	1.65807e+06	1.10524	0.367187	0.415791	up
Gly-Arg	Amino acid and Its metabolites	40709.3	20207.8	30030.5	24048.4	113866	25728.1	38200.2	27915.1	1.0403	0.362331	0.839022	up
Gly-Gln	Amino acid and Its metabolites	13401155	15666105	14702520	13322595	17800185	15180760	14172525	15632715	1.31771	0.188603	0.137149	up
Gly-Lys	Amino acid and Its metabolites	2.72722e+06	2.11578e+06	2.11688e+06	1.45082e+06	4.32776e+06	2.77886e+06	2.80324e+06	2.62846e+06	1.74028	0.0811736	0.576044	up
Gly-Phe	Amino acid and Its metabolites	1.21585e+06	1.43483e+06	1.0467e+06	982848	2.02948e+06	1.51254e+06	1.46819e+06	1.06511e+06	1.34827	0.183943	0.376383	up
Gly-Tyr	Amino acid and Its metabolites	439261	646033	533753	467176	1.24331e+06	521330	659988	505813	1.13085	0.3155	0.490225	up
Glycitein 4'-O-glucuronide	Benzene and substituted derivatives	6431.99	7075.86	7617.62	3424.51	11577.6	5976.06	9697.03	9260.78	1.52362	0.0944724	0.572627	up
Guanosine	Nucleotide and Its metabolites	1.04335e+06	2.05337e+06	1.68837e+06	1.73036e+06	1.64022e+06	1.18391e+06	1.06027e+06	820361	1.3978	0.15002	-0.469744	down
His-Leu	Amino acid and Its metabolites	85115.1	116319	97829.1	87816.4	130136	60621.2	60646.8	39338	1.31994	0.319669	-0.412892	down
Homogentisic Acid	Amino acid and Its metabolites	222232	525573	452751	97858.7	1.00089e+06	130755	637833	775686	1.00514	0.201763	0.971011	up
Hydroferulic acid	Organic acid and Its derivatives	50013.3	116711	79819.2	129176	261531	76668.8	309325	145711	1.48404	0.142532	1.07809	up
Hydroquinone	Benzene and substituted derivatives	4.13185e+06	2.08244e+07	9.09743e+06	1.4865e+06	4.01966e+07	4.69676e+06	2.12805e+07	1.84586e+07	1.28289	0.208798	1.25176	up
Hydroxylupanine	Aldehyde,Ketones,Esters	140804	131440	169275	102896	90967.6	112772	72743.8	83997.3	1.92899	0.0354402	-0.594784	down
Hydroxyphenyllactic acid	Organic acid and Its derivatives	7.05238e+06	8.89984e+06	1.07046e+07	5.77369e+06	1.3061e+07	6.79761e+06	1.18976e+07	8.89611e+06	1.09568	0.296611	0.325985	up
Hydroxyquinoline	Heterocyclic compounds	6.71367e+07	8.81358e+07	7.82701e+07	5.14172e+07	9.50552e+07	9.1143e+07	8.84526e+07	7.23341e+07	1.43131	0.156397	0.284114	up
Ile-Asn	Amino acid and Its metabolites	30639.4	11670	16236.8	26675	20801.3	41680	23554.3	29294.2	1.15874	0.284453	0.436481	up
Ile-Glu	Amino acid and Its metabolites	919445	1.62994e+06	1.12492e+06	216354	266313	483194	263726	622815	1.29439	0.148492	-1.2498	down
Imidazole-4-methanol	Heterocyclic compounds	9.5314e+07	8.76469e+07	7.10537e+07	9.3367e+07	5.04856e+07	8.88719e+07	7.79107e+07	6.54742e+07	1.39616	0.161897	-0.297033	down
Indole-3-Acetic Acid	Heterocyclic compounds	1.1577e+06	2.1598e+06	1.92754e+06	1.22005e+06	2.20051e+06	1.60325e+06	2.887e+06	1.9217e+06	1.37167	0.198917	0.413753	up
Indole-3-Carboxaldehyde	Heterocyclic compounds	137421	168347	755423	94238.8	322833	199485	869122	448250	1.25468	0.453782	0.671033	up
Indole-3-acetamide	Heterocyclic compounds	770537	929436	834395	294077	1.19961e+06	552582	984946	1.13152e+06	1.0615	0.247056	0.451825	up
Indole-3-glyoxal	Heterocyclic compounds	1.20537e+06	810881	951615	626211	795767	831442	676879	687077	1.01441	0.311167	-0.264913	down
Indole-4-carboxaldehyde	Heterocyclic compounds	137421	168347	755423	94238.8	322833	199485	869122	448250	1.25468	0.453782	0.671033	up
Indoxylsulfuric acid	Heterocyclic compounds	2.08457e+07	5.41568e+07	4.54468e+07	9.82656e+06	1.21209e+08	1.56354e+07	1.00335e+08	8.48876e+07	1.27868	0.1257	1.30579	up
Inosine	Nucleotide and Its metabolites	1.76304e+07	3.09753e+07	1.75268e+07	2.85399e+07	2.32421e+07	1.06852e+07	1.38532e+07	1.10933e+07	1.71928	0.101525	-0.685316	down
Inositol 1,3,4-trisphosphate	Organic acid and Its derivatives	1.28769e+06	1.18995e+06	1.27109e+06	1.1756e+06	1.15135e+06	1.09032e+06	1.08606e+06	1.17207e+06	1.97691	0.0266099	-0.130066	down
Isocitric acid	Organic acid and Its derivatives	7.3246e+07	4.9295e+07	7.10802e+07	1.34064e+08	101238560	6.26067e+07	1.36566e+08	1.92476e+08	1.14597	0.26477	0.588947	up
Isoferulic acid	Benzene and substituted derivatives	364906	703661	1.07598e+06	395526	1.18427e+06	741390	1.05061e+06	905454	1.60985	0.14222	0.61183	up
Isolithocholic acid	Bile acids	1.82005e+06	3.5082e+06	2.82506e+06	2.56143e+06	5.06525e+06	3.27269e+06	3.28298e+06	3.7195e+06	1.671	0.0811713	0.517742	up
Isoquinoline	Heterocyclic compounds	1.6247e+06	1.53657e+06	1.46833e+06	1.19788e+06	1.27318e+06	1.29682e+06	827263	1.46145e+06	1.31157	0.196847	-0.262296	down
Isovaleramide	Alcohol and amines	175829	212712	142538	181885	83437.9	231048	57913.4	108029	1.49346	0.232036	-0.569511	down
Kojibiose	Others	112238	90321.9	70550.4	76411.3	97855.3	107561	106317	94088.6	1.29318	0.230043	0.215468	up
L-3-Phenyllactic acid	Organic acid and Its derivatives	2.8114e+06	4.19876e+06	4.55386e+06	1.79145e+06	5.04798e+06	3.98795e+06	4.8027e+06	4.00647e+06	1.42485	0.180097	0.418096	up
L-Ascorbic acid 2-phosphate	Organic acid and Its derivatives	64014.9	79214.5	69577.6	57889.4	57176	35616.4	54501.2	49499.7	1.88018	0.0312522	-0.459994	down
L-Ascorbyl 6-palmitate	Aldehyde,Ketones,Esters	7351.18	10867.7	11516.7	16985.2	11152.1	5889.76	10446	7925.88	1.10171	0.279478	-0.399752	down
L-Cystathionine	Amino acid and Its metabolites	275264	227713	262871	229165	261599	208893	150142	187571	1.52658	0.141144	-0.299995	down
L-Cysteic acid	Organic acid and Its derivatives	185763	170105	143444	107746	133400	137386	79363	114222	1.40742	0.152965	-0.386554	down
L-Dihydroorotic Acid	Organic acid and Its derivatives	229422	277564	216516	154515	324749	209172	244573	316593	1.21745	0.201775	0.318724	up
L-Glucaric acid	Carbohydrates and Its metabolites	57115	150419	323585	88692.6	158934	185768	268935	640370	1.42757	0.269636	1.01664	up
L-Gulonolactone	Carbohydrates and Its metabolites	93099	33020.1	106578	66568.2	179814	99250.1	98117.3	123843	1.62468	0.0922989	0.743455	up
L-Histidinol	Amino acid and Its metabolites	114144	87199.9	59968.2	116982	83636.5	75700.5	64421	81974.2	1.17171	0.272342	-0.307239	down
L-Methionine	Amino acid and Its metabolites	1.58397e+07	62444205	64273365	62511505	57429360	65883455	70447305	69948830	1.0957	0.306526	0.362838	up
L-Phenylephrine	Hormones and hormone related compounds	987601	853999	1.11599e+06	641855	908650	636297	632876	589784	1.40351	0.151766	-0.379137	down
L-Rhamnose	Carbohydrates and Its metabolites	710559	808102	660838	954571	655137	575752	773108	783611	1.07664	0.332098	-0.16901	down
L-Thyroxine	Hormones and hormone related compounds	506456	336098	400134	555151	416397	877493	462846	522698	1.02714	0.354402	0.342412	up
L-Tryptophan	Amino acid and Its metabolites	4.08906e+07	4.79512e+07	4.88885e+07	3.11154e+07	5.23821e+07	5.2639e+07	5.01117e+07	4.5035e+07	1.48489	0.153417	0.245504	up
L-Tryptophanamide	Amino acid and Its metabolites	818295	1.03106e+06	1.00989e+06	651788	1.12905e+06	989490	952650	994209	1.30557	0.225824	0.2115	up
L-Tyrosine	Amino acid and Its metabolites	194808645	301477945	1.91245e+08	1.6211e+08	2.13197e+08	1.86713e+08	359952365	327869585	1.05344	0.302489	0.356397	up
LPA(0:0/16:0)	GP	226569	327418	225532	273393	1.54103e+06	303835	264535	322316	1.12536	0.349292	1.20759	up
LPA(0:0/18:1)	GP	52655.3	113651	102601	115712	80180.5	32018.8	36009.5	42303.7	1.88223	0.0420738	-1.01355	down
LPA(16:0/0:0)	GP	319964	521881	344539	405933	2.21508e+06	500911	411126	420347	1.11557	0.351259	1.15566	up
LPA(22:6)	GP	104528	26658.4	121965	171090	308777	125155	133880	141287	1.28112	0.235377	0.741102	up
LPC(0:0/12:0)	GP	575101	858290	562126	406927	929427	252747	395584	293726	1.07025	0.500825	-0.360319	down
LPC(0:0/14:1)	GP	1.21905e+06	1.12214e+06	974145	855176	1.5167e+06	561950	583590	451203	1.33406	0.373225	-0.421716	down
LPC(0:0/18:1)	GP	791903	1.62545e+06	574448	824013	1.52281e+06	411273	413744	508340	1.06403	0.525479	-0.417914	down
LPC(0:0/18:2)	GP	621810	1.20416e+06	480406	1.09326e+06	1.1268e+06	460748	349249	413836	1.22501	0.339634	-0.53233	down
LPC(0:0/19:0)	GP	2.91948e+07	3.72506e+07	3.9197e+07	6.11842e+07	4.72875e+07	4.47864e+07	5.15213e+07	4.70359e+07	1.03764	0.452474	0.192434	up
LPC(0:0/20:4)	GP	4.1439e+06	7.84156e+06	2.88151e+06	4.02825e+06	7.04296e+06	1.75545e+06	2.14191e+06	3.39027e+06	1.04063	0.507028	-0.398924	down
LPC(0:0/20:5)	GP	466584	884547	409966	577502	559148	147912	191092	261955	1.84859	0.0819945	-1.01139	down
LPC(0:0/22:2)	GP	11342.9	50179.3	19706.4	64486.4	250885	111191	107150	93412.6	1.99882	0.0607608	1.94906	up
LPC(0:0/22:5)	GP	1.42419e+06	3.10666e+06	1.20673e+06	1.6928e+06	1.9636e+06	542409	509113	918721	1.66917	0.163327	-0.917497	down
LPC(15:1/0:0)	GP	417785	451256	374485	210886	1.13285e+06	481686	464508	441907	1.47935	0.212038	0.793532	up
LPC(16:1/0:0)	GP	7.98233e+06	1.54343e+07	5.50355e+06	6.72724e+06	1.1098e+07	1.40556e+06	3.91895e+06	4.55887e+06	1.38615	0.27368	-0.764687	down
LPC(18:0/0:0)	GP	419949	677157	494085	571366	1.45474e+06	564620	797267	802895	1.6266	0.151893	0.74306	up
LPC(18:1/0:0)	GP	792562	1.71577e+06	511889	728517	1.39388e+06	340834	399066	460143	1.12514	0.459304	-0.531267	down
LPC(18:2/0:0)	GP	854049	1.94873e+06	491673	1.29216e+06	1.4686e+06	559906	424659	586305	1.10587	0.366828	-0.593609	down
LPC(18:3/0:0)	GP	220032	487139	163832	272187	488884	140706	126836	109926	1.02319	0.571275	-0.400042	down
LPC(19:0/0:0)	GP	4.7423e+07	7.16332e+07	7.25649e+07	9.45267e+07	8.71714e+07	1.08914e+08	1.01167e+08	8.36888e+07	1.6464	0.0901762	0.412809	up
LPC(19:2)	GP	40273.6	61385.8	50120.8	34282.3	171350	60147.2	51153.1	50423.9	1.26766	0.302483	0.840056	up
LPC(20:3/0:0)	GP	2.33007e+06	5.00405e+06	1.85009e+06	2.85748e+06	3.73809e+06	1.2215e+06	1.19817e+06	1.8181e+06	1.32576	0.311424	-0.594328	down
LPC(20:4/0:0)	GP	4.40833e+06	8.21351e+06	2.687e+06	4.16452e+06	6.4103e+06	1.78783e+06	1.92352e+06	3.54194e+06	1.15529	0.39779	-0.511166	down
LPC(20:5/0:0)	GP	442590	781681	427467	488797	643129	149354	121255	297671	1.63308	0.168464	-0.821286	down
LPC(22:2/0:0)	GP	11342.9	50179.3	19706.4	64486.4	250885	111191	107150	93412.6	1.99882	0.0607608	1.94906	up
LPC(22:5/0:0)	GP	1.35331e+06	3.47942e+06	1.01129e+06	1.58109e+06	1.97311e+06	495227	598959	973500	1.48777	0.249045	-0.877774	down
LPC(24:6/0:0)	GP	154951	448357	167154	251367	322576	83985.8	90117.3	161426	1.26028	0.340871	-0.634764	down
LPC(24:6e)	GP	127235	367249	128093	220158	308550	85025.9	75626.8	134509	1.0448	0.474187	-0.481219	down
LPC(O-14:0)	GP	4.40133e+06	4.45074e+06	4.59345e+06	2.56662e+06	1.14611e+07	4.60837e+06	5.6782e+06	5.02226e+06	1.54599	0.192917	0.741447	up
LPC(O-14:1)	GP	266356	212616	205091	154638	536208	466960	333192	209598	1.79468	0.0880125	0.882273	up
LPC(O-16:0)	GP	1.1707e+08	1.57352e+08	1.1295e+08	7.08865e+07	1.90655e+08	9.73237e+07	1.42912e+08	1.59268e+08	1.09081	0.256618	0.36494	up
LPC(O-16:1)	GP	4.87567e+06	9.00569e+06	6.88616e+06	4.56766e+06	1.73626e+07	9.07093e+06	7.98134e+06	7.93726e+06	1.6104	0.160328	0.741291	up
LPC(O-18:2)	GP	5.55178e+06	7.61775e+06	4.47923e+06	3.40335e+06	2.24466e+07	8.94131e+06	8.27353e+06	9.29354e+06	1.85874	0.131032	1.21749	up
LPC(O-20:0)	GP	3.12142e+07	4.3804e+07	4.91778e+07	6.03947e+07	5.18502e+07	7.4166e+07	6.48719e+07	5.32391e+07	1.58005	0.114036	0.403303	up
LPC(O-20:2)	GP	1.2685e+06	1.34305e+06	1.13495e+06	989233	961305	1.24814e+06	1.03912e+06	848643	1.26085	0.213769	-0.208945	down
LPE(0:0/18:0)	GP	2.77236e+06	5.31327e+06	4.24938e+06	6.84508e+06	9.66949e+06	5.52312e+06	7.73369e+06	9.5491e+06	1.75337	0.043361	0.759738	up
LPE(0:0/18:2)	GP	8.2377e+06	1.56647e+07	6.55988e+06	1.56366e+07	1.43789e+07	7.0721e+06	6.49325e+06	6.05509e+06	1.05925	0.369769	-0.439226	down
LPE(0:0/18:3)	GP	53759.4	105170	37305.9	76659.9	87140.5	29479.9	30120.1	30714.8	1.34977	0.288643	-0.620892	down
LPE(0:0/20:1)	GP	181734	300963	251816	300344	784886	289208	337213	316733	1.42487	0.239691	0.739705	up
LPE(0:0/20:4)	GP	8.06147e+06	1.35106e+07	6.28644e+06	1.06e+07	6.70193e+06	5.77553e+06	6.26137e+06	5.75737e+06	1.88269	0.111789	-0.650745	down
LPE(0:0/20:5)	GP	194311	418797	144633	260295	118751	69232.6	100568	88578.2	2.19108	0.0726496	-1.43266	down
LPE(0:0/22:5)	GP	954484	1.97968e+06	758525	1.60189e+06	689847	485752	655147	639157	2.04217	0.0866641	-1.10006	down
LPE(0:0/22:6)	GP	2.78809e+06	4.90831e+06	2.14097e+06	5.01964e+06	2.40407e+06	2.5298e+06	2.05359e+06	1.93947e+06	1.7152	0.135219	-0.734909	down
LPE(17:0/0:0)	GP	262441	614531	415169	467617	879535	541602	544741	535884	1.44615	0.148726	0.507567	up
LPE(18:0/0:0)	GP	1.28571e+07	2.44857e+07	2.12533e+07	2.69209e+07	4.27155e+07	3.15024e+07	3.08805e+07	3.71041e+07	1.95385	0.0142194	0.733665	up
LPE(18:2/0:0)	GP	7.95238e+06	1.44771e+07	7.00667e+06	1.7961e+07	1.14425e+07	7.76423e+06	6.25515e+06	5.92166e+06	1.31886	0.236848	-0.59479	down
LPE(18:3/0:0)	GP	91187.5	111556	32084.9	63600.1	73400.7	49316.7	41412.4	22696.1	1.2336	0.22611	-0.67569	down
LPE(20:1/0:0)	GP	186530	339490	237392	335644	822606	297263	358174	425364	1.50577	0.188998	0.792317	up
LPE(20:3/0:0)	GP	1.54773e+06	1.71606e+06	819989	1.78002e+06	1.2614e+06	1.17199e+06	887471	565702	1.47272	0.123215	-0.593342	down
LPE(20:4/0:0)	GP	8.37284e+06	1.27348e+07	6.05369e+06	1.11229e+07	6.06976e+06	5.68465e+06	6.69895e+06	6.53491e+06	1.84107	0.108737	-0.615498	down
LPE(20:5/0:0)	GP	154882	419210	153109	271225	101761	68261.1	81261.1	82424.2	2.22587	0.0767369	-1.58107	down
LPE(22:5/0:0)	GP	761544	1.64499e+06	701610	1.26478e+06	530960	376208	530696	538657	2.12237	0.0726043	-1.14564	down
LPE(22:6/0:0)	GP	2.76115e+06	5.26859e+06	1.93203e+06	4.74396e+06	2.78504e+06	2.46847e+06	2.22858e+06	1.93366e+06	1.43982	0.194058	-0.643229	down
LPE(O-18:1/0:0)	GP	1.47104e+06	3.42229e+06	2.63831e+06	3.54341e+06	5.99619e+06	4.95709e+06	5.89451e+06	6.17942e+06	2.13162	0.00328227	1.05603	up
LPE(O-18:2)	GP	2.98057e+06	3.42936e+06	4.19168e+06	2.981e+06	9.39681e+06	2.49964e+06	4.33581e+06	4.19153e+06	1.00734	0.33648	0.58849	up
LPE(P-16:1)	GP	52555.4	78856.8	66440.4	38102.2	79755.3	74138.9	96668	80075.2	1.73227	0.068648	0.486739	up
LPE(P-17:0)	GP	314716	507841	347883	265845	718456	368650	549800	461425	1.54976	0.124528	0.5469	up
LPG(16:0)	GP	61781.8	90113	85905.3	72049.7	250688	93410.6	79945.6	83622.2	1.19768	0.31896	0.712312	up
LPG(20:3)	GP	29159.8	133923	54599.8	69692.4	124045	121726	271148	108093	1.72563	0.118349	1.12095	up
Lauryl sulfate	Organic acid and Its derivatives	23387.7	43867.9	34011.6	31617.1	37236.2	77818.2	44295.6	31694.8	1.29812	0.263466	0.52374	up
Leu-Glu	Amino acid and Its metabolites	919445	1.62994e+06	1.12492e+06	216354	266313	483194	263726	622815	1.29439	0.148492	-1.2498	down
Licochalcone B	Benzene and substituted derivatives	740633	492537	554062	618430	417831	761022	348465	391556	1.23321	0.316634	-0.326174	down
Lithocholic acid	Bile acids	1.82005e+06	3.5082e+06	2.82506e+06	2.56143e+06	5.06525e+06	3.27269e+06	3.28298e+06	3.7195e+06	1.671	0.0811713	0.517742	up
Lumichrome	Heterocyclic compounds	291194	311538	292867	257608	509535	399861	410373	327857	2.09795	0.0402196	0.514737	up
Lys-Asn	Amino acid and Its metabolites	598850	469285	294839	325360	308080	346026	405580	285537	1.08178	0.318588	-0.327755	down
Lys-Gly	Amino acid and Its metabolites	2.72722e+06	2.11578e+06	2.11688e+06	1.45082e+06	4.32776e+06	2.77886e+06	2.80324e+06	2.62846e+06	1.74028	0.0811736	0.576044	up
Lys-Ser	Amino acid and Its metabolites	753624	755722	526385	387189	831856	967552	641773	595669	1.12613	0.265753	0.325829	up
M-toluene acetic acid	Organic acid and Its derivatives	112411	101386	198543	69502.7	261853	196811	167803	95555.2	1.32576	0.224888	0.58348	up
Maleic Acid	Organic acid and Its derivatives	2.07687e+06	2.68313e+06	2.13712e+06	2.47225e+06	2.43159e+06	1.46059e+06	2.07773e+06	2.35867e+06	1.03836	0.366869	-0.169882	down
Malonic acid	Organic acid and Its derivatives	4.05275e+07	1.68162e+07	1.3419e+07	1.074e+07	1.35871e+07	6.70356e+06	1.08747e+07	8.32299e+06	1.59608	0.222366	-1.04542	down
Malvidin	Others	128686	140891	107722	102149	139602	172627	111454	147299	1.24668	0.195279	0.25207	up
Mandelic Acid	Organic acid and Its derivatives	554503	494257	454869	439778	913198	682466	947607	825524	2.35531	0.00490055	0.793644	up
Met-Tyr	Amino acid and Its metabolites	19197.2	16706	17765.6	12895.4	38757.2	18771.9	20370.8	16633	1.29649	0.266605	0.50607	up
Met-Val	Amino acid and Its metabolites	101061	207552	95070	134718	118347	137036	65670.8	86450.9	1.12638	0.330435	-0.401867	down
Methenamine	Alcohol and amines	712545	388970	551196	636644	395308	320036	567580	532635	1.14669	0.240026	-0.334528	down
Methoxyindoleacetic Acid	Heterocyclic compounds	7.01708e+06	9.04917e+06	9.04162e+06	7.7977e+06	8.79022e+06	1.28498e+07	1.02929e+07	8.50218e+06	1.55407	0.159087	0.297277	up
Methyl Indole-3-Acetate	Heterocyclic compounds	227113	200372	213030	146112	208960	208052	306252	232922	1.35985	0.199141	0.281611	up
Methyl caffeate	Benzene and substituted derivatives	389057	283730	371174	268630	290936	331502	266920	241716	1.08889	0.261257	-0.214723	down
Methyl-2-pyrrolidone-5-carboxylate	Aldehyde,Ketones,Esters	983074	893091	1.10367e+06	647027	1.29349e+06	1.12093e+06	1.16382e+06	929285	1.52516	0.125658	0.313618	up
Methyl-Benzoate	Benzene and substituted derivatives	216204	174097	127448	133205	131554	191327	96971.9	122429	1.03364	0.380607	-0.263511	down
Methyldopa	Amino acid and Its metabolites	644846	677147	622635	440563	1.05152e+06	834225	725058	719523	1.82903	0.0509097	0.481559	up
Methylguanidine	Alcohol and amines	1.52681e+06	1.21258e+06	1.17452e+06	1.63175e+06	1.00637e+06	1.28811e+06	1.12423e+06	1.05173e+06	1.70069	0.0967747	-0.310946	down
Methylmalonic Acid	Organic acid and Its derivatives	2.47515e+08	2.66852e+08	1.68343e+08	1.6213e+08	2.45233e+08	3.3441e+08	2.09394e+08	247950132	1.15758	0.250517	0.295647	up
Mevalonate 5-phosphate	Organic acid and Its derivatives	52568.9	136882	110544	60020	171775	71673.9	134466	192478	1.31456	0.169374	0.6639	up
Mucic Acid	Carbohydrates and Its metabolites	57115	150419	323585	88692.6	158934	185768	268935	640370	1.42757	0.269636	1.01664	up
N,N-diacetyl-O-methylhydroxylamine	Alcohol and amines	332438	415610	226850	289256	264772	647420	330390	556662	1.11972	0.246676	0.50922	up
N,N′-dicyclohexylcarbodiimide	Alcohol and amines	4.26728e+06	4.35405e+06	3.75358e+06	1.24947e+07	3.87143e+06	4.32788e+06	3.18359e+06	3.63825e+06	1.24745	0.325684	-0.72739	down
N-(3-Hydroxypropyl)phthalimide	Benzene and substituted derivatives	2.46984e+06	3.14102e+06	3.03766e+06	2.81379e+06	3.07363e+06	4.87992e+06	3.18685e+06	2.78386e+06	1.23727	0.290228	0.280704	up
N-Acetyl-5-aminosalicylic acid	Benzene and substituted derivatives	32182.8	60867.8	45753.3	19145	121411	21385.2	157812	71439.5	1.26595	0.168984	1.23603	up
N-Acetyl-Asp-Glu	Amino acid and Its metabolites	356843	267132	161465	287507	256266	174068	120956	163581	1.59922	0.125388	-0.585823	down
N-Acetyl-L-Leucine	Amino acid and Its metabolites	2.87666e+06	2.90508e+06	2.70973e+06	1.79421e+06	4.08365e+06	3.2874e+06	3.2949e+06	2.99388e+06	1.72206	0.0538779	0.409301	up
N-Acetylaminooctanoic acid	Organic acid and Its derivatives	375095	338182	401964	196063	506873	381426	505076	369202	1.52312	0.108056	0.426685	up
N-Acetylglucosamine 1-Phosphate	Carbohydrates and Its metabolites	3.3683e+07	4.21316e+07	4.93355e+07	4.2829e+07	3.53183e+07	3.05791e+07	4.38631e+07	3.42387e+07	1.19658	0.210445	-0.22222	down
N-Acetylputrescine	Organic acid and Its derivatives	1.16778e+06	989350	926216	774908	929005	848184	789406	809192	1.27048	0.240467	-0.192725	down
N-Acetylthreonine	Amino acid and Its metabolites	677544	920748	458901	409931	1.12363e+06	824962	754775	742579	1.43204	0.150498	0.482071	up
N-Alpha-Acetyl-L-Asparagine	Amino acid and Its metabolites	174590	413977	160095	262056	298619	250225	403488	488816	1.25571	0.222924	0.511839	up
N-Arachidonoylglycine	Aldehyde,Ketones,Esters	174009	159947	115383	94411.9	175541	259341	134905	142478	1.16254	0.269228	0.389467	up
N-MethyTrans-4-Hydroxy-Proline	Amino acid and Its metabolites	395075	549395	299909	379221	298888	341906	338472	222988	1.57103	0.140053	-0.433454	down
N-Methyl-D-Aspartic Acid	Amino acid and Its metabolites	48159.3	50114.6	41781.2	50099.9	13493.7	18076	33625	33470.1	2.01635	0.016064	-0.94657	down
N-Methylisoleucine	Amino acid and Its metabolites	824760	845519	834456	610669	932400	1.01895e+06	958806	822073	1.6849	0.0729547	0.260619	up
N-Myristoylglycine	Amino acid and Its metabolites	503653	694927	457255	298532	582146	834855	538177	595621	1.3071	0.209071	0.384247	up
N-Oleoyl Glycine	Alcohol and amines	48208.6	53034.4	50737.8	52721	60631.8	62825.8	73528.4	117697	1.82056	0.130424	0.620374	up
N-acetyl-D-Lactosamine	Carbohydrates and Its metabolites	29893.9	295686	130065	76690	131735	152821	661540	159124	1.23528	0.364994	1.05393	up
N4-Acetylcytidine	Nucleotide and Its metabolites	706209	1.05171e+06	855424	726876	1.79035e+06	935763	1.09837e+06	1.14147e+06	1.70778	0.116922	0.572126	up
N6-methyladenosine	Nucleotide and Its metabolites	283727	347808	409000	328238	492344	375051	500769	287507	1.1589	0.271714	0.274535	up
Nicotinamide riboside chloride	Nucleotide and Its metabolites	185771	387195	452390	276940	202288	235200	252645	231022	1.22792	0.204745	-0.49954	down
Nicotinuric Acid	CoEnzyme and vitamins	1.28071e+06	1.39622e+06	1.29761e+06	1.31295e+06	1.34011e+06	890462	1.37763e+06	1.18357e+06	1.07351	0.348456	-0.142021	down
Nα-Acetyl-L-Arginine	Amino acid and Its metabolites	114089	457816	452765	49405.7	1.90333e+06	71183.9	663173	806040	1.09375	0.220391	1.68088	up
O-1821	Benzene and substituted derivatives	74692	121860	116359	28689.2	387305	38657.2	227324	319490	1.27683	0.125701	1.5098	up
O-Phospho-L-tyrosine	Amino acid and Its metabolites	63709.1	189148	94451.4	27287.3	140862	133487	127022	133005	1.29321	0.333059	0.512523	up
Octadec-9-ene-1,18-dioic-acid	Organic acid and Its derivatives	680252	404676	471140	474896	247555	620931	362309	239131	1.32385	0.245167	-0.466422	down
Orotic Acid	CoEnzyme and vitamins	3.48532e+06	4.58706e+06	2.84272e+06	2.09018e+06	1.30255e+06	467014	1.81033e+06	1.35572e+06	2.01667	0.0228718	-1.3978	down
Oxaloacetic acid	Organic acid and Its derivatives	417469	445642	386595	374151	420197	383054	352787	354581	1.24691	0.255375	-0.104286	down
Oxindole	Heterocyclic compounds	706405	1.36004e+06	1.18208e+06	524267	1.85901e+06	590703	1.99331e+06	1.80395e+06	1.19534	0.16601	0.727527	up
P-Coumaric Acid	Benzene and substituted derivatives	1.93242e+07	55680830	53953030	45258745	3.61131e+07	60009925	75756945	59744905	1.12303	0.266437	0.410906	up
PAF C-18:1	GP	152472	549905	169947	258097	813036	261519	405136	305039	1.11477	0.338245	0.658847	up
PC(12:0/12:0)	GP	219929	216990	140122	204569	236071	177247	135539	112398	1.03193	0.400829	-0.241244	down
PGD2	FA	9.19193e+06	5.83067e+06	7.4069e+06	6.93568e+06	9.35989e+06	1.06611e+07	1.0388e+07	8.11292e+06	1.85821	0.0465568	0.391571	up
PI(15:0/2:0)	GP	897075	1.54105e+06	2.11436e+06	1.36666e+06	2.82206e+06	2.38133e+06	2.9222e+06	2.4827e+06	2.12968	0.0112395	0.841731	up
Palmitoyl-N-isopropylamide	Alcohol and amines	314966	233637	134259	793439	202422	234036	168277	134181	1.24355	0.297414	-0.998504	down
Pantetheine	CoEnzyme and vitamins	14696.5	14574.2	30805.3	21699.5	19764.5	10203.6	10604.2	19385.4	1.09945	0.291516	-0.447721	down
Pentanamide	Alcohol and amines	175829	212712	142538	181885	83437.9	231048	57913.4	108029	1.49346	0.232036	-0.569511	down
Phe-Ala	Amino acid and Its metabolites	334433	406088	385304	247009	422144	407984	387607	401444	1.42794	0.179966	0.238105	up
Phe-Asn	Amino acid and Its metabolites	39851.3	111113	51152.9	34004.6	120315	57020.9	85427.2	86607.3	1.32681	0.248672	0.565229	up
Phe-Asp	Amino acid and Its metabolites	2.36935e+06	3.21976e+06	2.53039e+06	1.53087e+06	3.23253e+06	2.63808e+06	3.21815e+06	3.05851e+06	1.39983	0.171309	0.331976	up
Phe-Gly	Amino acid and Its metabolites	1.03169e+06	1.32433e+06	1.14766e+06	1.01485e+06	2.08951e+06	1.36697e+06	1.34229e+06	1.12439e+06	1.45087	0.19471	0.390514	up
Phe-Hyp	Amino acid and Its metabolites	1.08886e+06	1.33478e+06	1.1647e+06	444213	2.03612e+06	1.84713e+06	1.85822e+06	1.3099e+06	1.78298	0.024864	0.806209	up
Phe-Ser	Amino acid and Its metabolites	49811.9	87583.7	63789.9	38056.1	109212	65132	75162.5	107102	1.54852	0.106078	0.575871	up
Phenyllactate(Pla)	Organic acid and Its derivatives	6.01935e+06	8.71897e+06	9.87856e+06	3.79036e+06	1.18047e+07	8.51194e+06	9.90448e+06	8.65319e+06	1.45556	0.159385	0.45256	up
Phosphatidylethanolamine lyso alkenyl 16:0	GP	278448	492066	380544	346648	922490	411980	499597	576009	1.65432	0.132234	0.686324	up
Phosphatidylethanolamine lyso alkenyl 18:3	GP	1.49142e+06	2.52099e+06	1.21635e+06	1.73695e+06	8.80551e+06	4.05513e+06	2.92113e+06	2.81348e+06	1.91234	0.130333	1.41659	up
Piperazine	Heterocyclic compounds	1.03338e+06	403587	479949	937393	367757	799785	319915	107470	1.34234	0.194231	-0.839653	down
Piperlongumine	Heterocyclic compounds	200458	171293	116919	112322	116810	127360	123971	106857	1.32195	0.238927	-0.339424	down
Porphobilinogen	Organic acid and Its derivatives	100512	121300	31032.6	100328	35751	64631.8	83446.4	31674.2	1.16478	0.198202	-0.712666	down
Pregnanetriol	Alcohol and amines	544960	1.57561e+06	372828	515355	768994	346526	229718	389200	1.232	0.348578	-0.794695	down
Pro-Ile	Amino acid and Its metabolites	120814	128987	185738	118614	178848	246929	157996	149536	1.60421	0.15571	0.404137	up
Pro-Phe	Amino acid and Its metabolites	84648.1	195471	100179	94513.5	364642	106556	183076	104107	1.0163	0.345199	0.675567	up
Proglumide	Amino acid and Its metabolites	3.48916e+06	2.51911e+06	3.70514e+06	2.60216e+06	3.33425e+06	4.34929e+06	4.08954e+06	2.96932e+06	1.35645	0.218862	0.259487	up
Proline betaine	Amino acid and Its metabolites	2654520	2.86349e+06	3753845	2584920	3529890	3425725	3.5741e+06	3519640	1.7635	0.134497	0.244792	up
Propofol Glucuronide	Organic acid and Its derivatives	217676	70243.5	212694	74438.3	195289	255930	132885	143931	1.02444	0.476516	0.340319	up
Prostaglandin D3	FA	225592	149342	522218	198256	129268	178720	155450	119483	1.41652	0.225994	-0.910094	down
Pterine	Heterocyclic compounds	589867	381389	495981	336920	390540	294618	327015	318695	1.61897	0.127562	-0.438958	down
Pyrazine-2-carboxylic acid	Organic acid and Its derivatives	792573	763971	994410	695729	698802	799334	674484	589283	1.30555	0.17535	-0.233303	down
Pyridoxal	Heterocyclic compounds	3.0163e+06	2.52993e+06	2.27186e+06	1.76118e+06	2.18475e+06	2.10589e+06	1.82132e+06	640662	1.2404	0.166468	-0.504466	down
Pyrocatechol	Benzene and substituted derivatives	3.47559e+06	2.62095e+06	2.8899e+06	3.05606e+06	2.35849e+06	3.43186e+06	2.43289e+06	2.25123e+06	1.18606	0.282647	-0.201258	down
Pyroglutamic acid	Amino acid and Its metabolites	34375580	3.8253e+07	2.9911e+07	26049470	1.91536e+07	3.69567e+07	2.31761e+07	1.7926e+07	1.44102	0.185737	-0.403555	down
P–Hydroxyphenyl Acetic Acid	Benzene and substituted derivatives	554503	494257	454869	439778	913198	682466	947607	825524	2.35531	0.00490055	0.793644	up
Quinic acid	Organic acid and Its derivatives	1.2947e+07	1.28717e+07	1.29151e+07	2.34196e+07	3.22956e+07	1.66397e+07	2.77369e+07	2.24492e+07	1.71788	0.0768633	0.673364	up
Quinmerac	Benzene and substituted derivatives	4.03415e+06	3140577	3.92896e+06	3.10966e+06	2.83043e+06	3.26206e+06	3.28376e+06	2.7776e+06	1.44538	0.132901	-0.225833	down
Riboflavin	CoEnzyme and vitamins	2.15407e+06	1.59622e+06	1.6134e+06	876577	3.02796e+06	1.6182e+06	1.90583e+06	2.06232e+06	1.30988	0.191987	0.46513	up
Ribose 1-phosphate	Carbohydrates and Its metabolites	4074140	2.07225e+06	1.618e+06	2.19347e+06	3668325	580449	1.48871e+06	1.76833e+06	1.02455	0.496701	-0.407827	down
Ribulose-5-Phosphate	Carbohydrates and Its metabolites	4074140	2.07225e+06	1.618e+06	2.19347e+06	3668325	580449	1.48871e+06	1.76833e+06	1.02455	0.496701	-0.407827	down
S1P(d18:1)	SL	117014	219209	180901	315707	476669	648716	276124	326881	1.85563	0.0692069	1.05333	up
SPH(d18:0)	SL	568737	431362	299027	453525	462951	595712	677204	995691	1.58642	0.118284	0.640185	up
Salicylic acid	Organic acid and Its derivatives	3.77148e+06	7.5167e+06	4.32549e+06	3.17878e+06	1.14547e+07	4.9716e+06	8.16301e+06	1.69029e+07	1.7214	0.108458	1.14269	up
Sarcosine	Amino acid and Its metabolites	107408	159520	134132	99647.3	90519.5	99070.8	89308.1	96059.2	1.81082	0.102612	-0.417238	down
Ser-Ala	Amino acid and Its metabolites	474272	399562	317334	354938	537178	401923	358901	712693	1.13458	0.249764	0.379055	up
Ser-Ser	Amino acid and Its metabolites	23486.7	22470.2	31404.4	14371.2	30325.5	31871.7	41153.5	30010	1.81538	0.0576615	0.539829	up
Shikimic Acid	Organic acid and Its derivatives	6.66788e+07	2.48143e+08	1.32616e+08	5.24965e+07	2.83748e+08	6.58965e+07	3.1783e+08	4.04837e+08	1.25468	0.152051	1.10091	up
Spermine	Alcohol and amines	5.70353e+06	1.47953e+07	7.22909e+06	9.56692e+06	2.46411e+07	2.11477e+07	1.26396e+07	1.47824e+07	1.86271	0.0430943	0.973081	up
Succinic Acid	Organic acid and Its derivatives	2.47515e+08	2.66852e+08	1.68343e+08	1.6213e+08	2.45233e+08	3.3441e+08	2.09394e+08	247950132	1.15758	0.250517	0.295647	up
Sucrose 6′-monophosphate	Carbohydrates and Its metabolites	261447	80846.5	362430	257875	422045	312015	154927	656561	1.04467	0.284195	0.683113	up
TXB2	FA	1.93922e+06	740258	575349	967937	721699	484590	845171	654527	1.21405	0.305773	-0.642034	down
Taurine	Organic acid and Its derivatives	456818213	4.78901e+08	4.58997e+08	4.55082e+08	4.53679e+08	4.61569e+08	4.53237e+08	4.40213e+08	1.31489	0.199821	-0.0324166	down
Tauro-beta-muricholic acid	Bile acids	325042	210663	124298	259718	582217	702483	353594	152745	1.26784	0.172653	0.961528	up
Taurochenodesoxycholic Acid	Bile acids	377476	204534	326863	330192	647009	1.41799e+06	579779	325126	1.78663	0.16292	1.26116	up
Taurocholic acid	Bile acids	99850.4	156845	74114.9	45319.2	141518	140472	81620.5	324325	1.26521	0.245843	0.87104	up
Taurohyocholic acid	Bile acids	325042	210663	124298	259718	582217	702483	353594	152745	1.26784	0.172653	0.961528	up
Taurolithocholic acid	Bile acids	537352	589130	847478	311382	1.70885e+06	583729	976296	1.00787e+06	1.6577	0.122097	0.904104	up
Tetradecanedioic acid	FA	767367	780245	740134	611524	758349	875932	1.01287e+06	806953	1.68853	0.0911814	0.252621	up
Theobromine	Nucleotide and Its metabolites	302888	312873	349182	317574	336654	325454	381132	325377	1.32296	0.24596	0.0937404	up
Thr-Glu	Amino acid and Its metabolites	28340	48219.7	70379.5	15005	63334.6	78015	87704	40023.2	1.50946	0.144606	0.732522	up
Thr-Val-Leu	Amino acid and Its metabolites	133407	320857	164108	47511.4	339344	101491	270632	361898	1.0784	0.260609	0.688798	up
Thymidine-5'-phosphate (dTMP)	Nucleotide and Its metabolites	1.4222e+06	1.49455e+06	2.03415e+06	651292	1.68498e+06	1.20619e+07	1.24651e+06	1.30075e+06	1.04282	0.390558	1.54029	up
Traumatin	Organic acid and Its derivatives	4.46624e+06	3.78891e+06	4.03475e+06	4.14e+06	2.59906e+06	2.61986e+06	2.43963e+06	3.26605e+06	2.3678	0.00124726	-0.588744	down
Tricarballylic acid	Organic acid and Its derivatives	6.28873e+06	6.74633e+06	3.63187e+06	2.13483e+06	1.41597e+07	6.95485e+06	1.11486e+07	7.77337e+06	1.82499	0.0423298	1.09045	up
Triethyl-phosphate	Organic acid and Its derivatives	261836	455797	637419	182808	398283	162799	236145	156351	1.10708	0.268881	-0.6895	down
Triethylamine	Others	3.71846e+07	3.86401e+07	4.13118e+07	4.37131e+07	2.94582e+07	3.05694e+07	4.03548e+07	4.21407e+07	1.19812	0.267414	-0.174518	down
Tripropylamine	Alcohol and amines	360969	396318	358713	249790	503189	454250	418263	411266	1.82646	0.0378921	0.387778	up
Tropate	Organic acid and Its derivatives	6.01935e+06	8.71897e+06	9.87856e+06	3.79036e+06	1.18047e+07	8.51194e+06	9.90448e+06	8.65319e+06	1.45556	0.159385	0.45256	up
Trp-Glu	Amino acid and Its metabolites	14479.8	20283.2	36983.4	30712.9	30666.5	32969.3	47768.1	26337.4	1.34695	0.247205	0.42691	up
Tyr-Pro	Amino acid and Its metabolites	2.20222e+06	3.20981e+06	2.4529e+06	1.3569e+06	4.55047e+06	2.66576e+06	2.35522e+06	2.51289e+06	1.0933	0.309701	0.390013	up
Tyr-Thr	Amino acid and Its metabolites	83365	74276	66685	34344.8	100040	52988.9	105045	109996	1.24787	0.15979	0.508862	up
Uridine 5-Monophosphate	Nucleotide and Its metabolites	1.06817e+07	1.30621e+07	7.01549e+06	1.15758e+07	1.17128e+07	1.58638e+07	1.16113e+07	1.80292e+07	1.39725	0.120727	0.434593	up
Uridine triphosphate (UTP)	Nucleotide and Its metabolites	8768.91	6007.75	9674.78	3109.74	18688.1	7375.91	10147.3	7381.01	1.29122	0.250907	0.661438	up
Urocanic Acid	Organic acid and Its derivatives	607933	748935	728691	704368	922793	737056	723746	853798	1.57059	0.105438	0.214606	up
Val-Asn	Amino acid and Its metabolites	41918.7	48797.8	61348.3	107181	81184.5	101375	95035	95938.5	1.65349	0.145148	0.526917	up
Val-Gly	Amino acid and Its metabolites	1.67913e+06	2.00382e+06	1.53458e+06	1.46029e+06	2.78673e+06	1.8318e+06	2.23522e+06	2.61954e+06	1.908	0.0377454	0.504485	up
Vanillic Acid	Organic acid and Its derivatives	141036	189260	166467	132893	308376	206567	231338	338161	2.11621	0.0280013	0.78432	up
Vanillic acid 4-O-sulfate	Organic acid and Its derivatives	372233	296115	290654	362423	181219	445063	207143	208773	1.25835	0.35054	-0.342467	down
Vanillylamine	Benzene and substituted derivatives	18739.8	19970.8	22876.4	6283.04	30010	16675	28340	26821.7	1.35722	0.125033	0.585553	up
Vitamin A acid	CoEnzyme and vitamins	12001.6	14360	16575.2	30365.1	25922.9	36394	28717.9	28220.4	1.85421	0.0620778	0.70213	up
Vitamin D3	CoEnzyme and vitamins	221355	155605	140668	116543	182079	136050	87312.1	64580.5	1.22343	0.279895	-0.432145	down
Xanthine	Nucleotide and Its metabolites	6.75317e+07	9.94124e+07	8.09941e+07	1.13488e+08	6.43068e+07	7.60605e+07	8.34528e+07	5.58112e+07	1.45627	0.144885	-0.370173	down
Xanthosine	Nucleotide and Its metabolites	6.85397e+07	8.91618e+07	6.68628e+07	5.02854e+07	7.5414e+07	4.94486e+07	5.18366e+07	4.05241e+07	1.27744	0.234723	-0.339465	down
[(2R)-3-Hexadecoxy-2-hydroperoxypropyl] 2-(trimethylazaniumyl)ethyl phosphate	Others	148841	173061	213511	68659.2	544591	154276	281105	277020	1.62412	0.139765	1.05718	up
[(2S,3R,4S)-5-(2-Benzyl-6-oxo-1H-purin-9-yl)-3,4-dihydroxyoxolan-2-yl]methyl dihydrogen phosphate	Nucleotide and Its metabolites	269423	235180	208358	219753	52414	332462	119822	215849	1.07803	0.45199	-0.372343	down
cyclo(gly-pro)	Amino acid and Its metabolites	915304	1.28258e+06	1.18286e+06	1.0712e+06	1.80179e+06	1.21628e+06	1.44801e+06	1.38852e+06	1.81223	0.0604533	0.395138	up
cyclo(leu-phe)	Amino acid and Its metabolites	182175	79300.2	25971.8	82117.7	69409.1	54841.5	50870	20566.5	1.09293	0.279519	-0.91728	down
cyclo(pro-pro)	Amino acid and Its metabolites	265841	293544	396414	269634	496827	425500	441185	402659	2.18404	0.0132918	0.527333	up
estrone 3-sulfate	Hormones and hormone related compounds	4.00042e+06	8.00239e+06	8.37998e+06	1.82927e+06	4.19638e+07	1.84719e+06	1.99298e+07	3.58328e+07	1.29717	0.118643	2.16442	up
gamma-CEHC	Organic acid and Its derivatives	438417	400797	377520	204786	261876	227230	267219	172748	1.59215	0.0928581	-0.613571	down
m-Cresol	Benzene and substituted derivatives	207082	332683	160995	255275	261297	136268	180875	169391	1.1999	0.298004	-0.354351	down
Β-Pseudouridine	Nucleotide and Its metabolites	2422095	1.69055e+06	1.69662e+06	1497840	2.24213e+06	1865475	2940045	2583225	1.58609	0.108364	0.398366	up
α-Hydroxyglutaric Acid (sodium salt)	Organic acid and Its derivatives	6.80797e+06	6.00067e+06	5.72212e+06	4.93086e+06	8.32529e+06	6.02469e+06	6.97427e+06	5738370	1.17739	0.252581	0.205999	up
γ-Glu-Cys	Amino acid and Its metabolites	42465.2	23496.9	48007.9	25140.3	26703.8	21619.1	25084.5	16737.2	1.49732	0.138956	-0.625918	down
γ-Glu-Gln	Amino acid and Its metabolites	301039	359463	325548	340348	431879	343833	380225	360013	1.64449	0.0905089	0.192709	up
γ-Glu-Lys	Amino acid and Its metabolites	561185	818788	684208	456336	866287	610167	1.00043e+06	1.39245e+06	1.56371	0.130743	0.618367	up
