# Supplementary material for: Tumor cell senescence-induced macrophage CD73 expression is a critical metabolic immune checkpoint in the aging tumor microenvironment
Source: Theranostics. 2024 Jan 20;14(3):1224–40. doi: 10.7150/thno.91119 (PMC10845200; doi:10.7150/thno.91119)
Supplement: Supplementary file 1 — Supplementary figures and tables. [file thnov14p1224s1.zip › Table S6. The differential expressed genes of BMDMs co-cultured with senescent or control LLCs..xlsx]

## Sheet: Sheet1
Table S6. The differential expressed genes of BMDMs co-cultured with senescent or control LLCs.
Gene name	se_M_seq1	se_M_seq2	se_M_seq3	NC_M_seq1	NC_M_seq2	NC_M_seq3	log2FoldChange	pvalue	padj
Thbs1	52351	51094	51575.6	8533.9	8324.94	8422.82	2.61638	0	0
Pf4	38002.1	38487.2	39110.9	12949.8	13626.6	12540.3	1.56331	0	0
Arg1	29157.9	29146.9	29552.2	1786.06	1789.82	1737.03	4.0478	0	0
Hp	8574.86	8903.12	8880.78	20714.1	21340.1	20384.8	-1.2443	0	0
Nos2	21869.7	21701.5	21846.2	3239.94	3366.64	3286.1	2.72513	0	0
Cxcl3	18907.9	18969	19477.4	4989.46	5079.1	4842.4	1.9436	0	0
Coro1a	7068.6	7296.44	7168.78	18212.7	17746.7	17438.4	-1.31021	0	0
Ero1l	16703.6	16547.6	16110.8	4239.82	4193.2	4571.83	1.92414	0	0
Mmp12	14334	13819.9	13908.6	4830.01	5052.61	4959.1	1.50283	0	0
Ccl6	14347.1	14205.9	14940.8	3793.58	3997.16	3519.49	1.94335	0	0
Itgal	2828.84	2837.77	2833.23	10329.9	10272.7	10385	-1.86621	0	0
Btg1	8817.16	8750.42	8949.72	3198.97	3330.61	3199.35	1.44653	0	0
Mmp8	9241.4	8667.9	8955.47	2721.72	2870.71	2854.42	1.6691	0	0
Serpine1	6379.32	6259.78	6534.91	766.246	665.487	781.765	3.11477	0	0
Vegfa	5706.66	5908.86	5686.57	1293.32	1191.09	1244.42	2.21446	0	0
F13a1	4756.72	4600.94	4577.79	1126.12	1198.51	1192.79	1.98587	0	0
Hilpda	3031.77	3059.71	3188.46	436.273	424.936	350.09	2.93917	0	0
Lcn2	11294.4	10605.6	10748.9	28805.1	31029.9	27851.3	-1.42519	1.75614e-304	1.88873e-301
Egln3	4328.11	4293.64	4420.76	1140.51	1147.65	1050.27	1.96644	3.1552e-301	3.21482e-298
Lox	4179.4	4291.74	4232.14	11087.3	11114	12100.3	-1.43328	1.16607e-280	1.1287e-277
Fn1	3399.16	3253.19	3379.96	527.071	559.517	671.265	2.51126	2.77381e-262	2.55705e-259
Spp1	8554.74	8240.15	8355.12	3191.22	3394.19	3177.66	1.36521	1.15423e-258	1.01567e-255
Fbxl5	8132.26	8069.43	7905.09	3004.08	3128.21	3254.08	1.3605	2.7639e-251	2.32637e-248
Srgn	4284.37	4167.5	4413.1	1158.23	1182.62	1281.6	1.82781	1.97236e-248	1.59095e-245
Clec4e	12365	11417.5	11643.2	25188.7	26297.3	25175.5	-1.11354	6.08464e-240	4.7117e-237
Selenbp1	3833.89	4115.33	3780.2	786.178	949.484	798.289	2.21036	2.73986e-235	1.96448e-232
Odc1	8077.15	8068.48	7963.5	3361.74	3380.42	3537.05	1.22966	3.60017e-233	2.4033e-230
Ccr1	3256.58	3179.21	3160.7	752.959	768.277	639.251	2.15214	1.2196e-226	7.87008e-224
Mapkapk2	4845.94	4720.44	5032.6	10580.2	10701.8	10475.9	-1.1213	4.48609e-222	2.71394e-219
Dab2	6609.37	6336.61	6419.06	2478.12	2514.65	2312.25	1.40688	5.51641e-221	3.23613e-218
Cd33	3454.26	3441.93	3327.3	1035.32	1027.9	1003.8	1.73728	1.0213e-219	5.81507e-217
Marcksl1	6024.18	6344.19	6477.46	14078.1	14271.9	13420.1	-1.14842	6.57767e-213	3.6382e-210
Slc2a6	808.24	797.648	792.807	3207.83	2901.44	2914.32	-1.91103	3.78443e-202	2.03508e-199
Tnf	411.992	412.577	481.621	2391.75	2412.92	2156.31	-2.41475	6.8057e-202	3.56085e-199
Ms4a6b	2744.87	2723.01	2632.16	6213.02	6413.26	6186.99	-1.21556	6.1952e-194	2.99832e-191
Acsl1	2124.69	2109.36	1985.85	5455.63	5184.01	5603.51	-1.38461	3.15288e-184	1.45325e-181
Ndrg1	4782.08	4774.51	4525.13	1700.8	1527.02	1489.17	1.57866	7.55544e-184	3.40153e-181
Spi1	5055.87	5013.52	5357.19	10801.6	10469.8	10498.6	-1.04234	5.19893e-181	2.18796e-178
Acsl5	2890.07	2917.44	2851.42	6413.44	6486.37	6174.6	-1.13927	1.08722e-174	4.47817e-172
Plau	2207.79	2184.28	2008.83	448.453	422.817	353.188	2.38787	1.37305e-174	5.53767e-172
Vasp	4603.64	4746.05	5168.57	10803.9	10904.2	10520.3	-1.15075	6.33491e-168	2.45275e-165
Hck	3921.36	3981.6	4036.81	9498.35	8978.77	8504.41	-1.17613	2.63139e-167	9.79638e-165
Spn	202.06	212.453	174.264	1336.5	1259.97	1293.99	-2.72318	3.97198e-164	1.39807e-161
Appl2	4324.61	4126.71	4138.3	1621.08	1560.93	1706.04	1.36485	4.88714e-157	1.68947e-154
Fcgr3	13484.7	12994.7	13201	6424.51	6658.04	5873.05	1.06601	6.56809e-148	2.19227e-145
Ppbp	2021.47	1879.83	1899.67	459.526	525.607	486.409	1.9787	8.34869e-146	2.73936e-143
Slc25a10	2370.49	2267.75	2154.37	5635.01	5172.36	5351.53	-1.24972	7.44281e-141	2.32396e-138
Gipr	2772.86	2818.8	2731.74	760.71	796.888	610.334	1.94178	8.7004e-140	2.67351e-137
Ms4a6c	2091.45	2208.94	2036.6	4676.1	4745.3	4670.97	-1.15311	1.09854e-136	3.22221e-134
Vav1	2949.55	3005.64	2807.38	5895.22	6019.05	5929.85	-1.02591	6.57353e-134	1.8443e-131
Emp1	2035.47	2087.54	2013.62	663.268	620.979	640.283	1.67323	1.33897e-132	3.65086e-130
Prkcb	1387.3	1387.59	1417.09	3342.92	3311.54	3500.9	-1.27676	3.13694e-132	8.43444e-130
Bnip3	4211.77	4481.44	4143.09	1792.71	1833.27	1886.77	1.21908	1.31795e-129	3.4019e-127
Arrdc3	1334.82	1140.99	1217.94	201.527	205.58	228.23	2.53892	9.95559e-129	2.50299e-126
Tmem8	3169.98	3188.7	3118.57	1350.9	1228.18	1259.91	1.30423	5.43513e-122	1.31523e-119
Zbp1	1768.68	1863.71	1824.99	3964.11	3877.41	3990.41	-1.11673	6.96451e-121	1.64422e-118
Tnfrsf9	853.725	901.978	916.324	109.622	104.91	132.188	2.94415	7.92042e-121	1.84737e-118
Isyna1	1254.35	1155.21	1155.7	2971.97	2984.09	3145.65	-1.3516	1.2551e-120	2.89257e-118
Slc16a10	1429.29	1551.67	1574.12	3507.9	3648.52	3709.51	-1.25506	7.14451e-119	1.58978e-116
Pilra	2979.29	2697.4	2975.9	5899.65	6098.53	5947.4	-1.05223	1.82119e-116	3.87434e-114
Cdkn1a	4388.46	4516.53	4654.39	2162.54	2209.46	2169.73	1.05133	4.75943e-116	1.0015e-113
Ptgs2	4119.05	4189.31	4144.05	1759.49	1774.98	1965.26	1.17848	8.54569e-115	1.77888e-112
Psmb10	1314.7	1448.29	1422.84	3254.33	3351.81	3273.71	-1.23967	9.89676e-114	2.03821e-111
St3gal5	991.056	1099.26	1046.54	2863.46	2629.1	2843.06	-1.4105	7.9133e-113	1.61256e-110
Abca1	6989	7102.01	6892.06	3277.59	3121.85	3595.91	1.06965	1.92933e-112	3.89061e-110
Cxcl1	3973.85	3813.72	4159.37	1724.05	1773.92	1601.74	1.22839	6.5704e-112	1.29792e-109
Lmo4	1606.86	1508.04	1588.49	3542.23	3388.89	3475.09	-1.14534	1.70997e-109	3.24541e-107
Myc	3970.35	4125.77	3985.1	1946.62	1833.27	1763.88	1.12424	1.39255e-108	2.61731e-106
Mvp	2593.54	2894.68	2883.02	5706.98	5596.23	5653.08	-1.01885	2.3562e-103	4.1467e-101
Mrc1	1529.01	1545.03	1467.84	257.999	383.608	304.651	2.26178	3.09245e-103	5.3934e-101
Rhob	3815.52	4011.95	3882.65	1835.89	1931.82	1796.92	1.07332	2.07351e-102	3.5523e-100
Clu	928.951	886.802	904.834	180.489	178.028	173.496	2.35489	3.85903e-102	6.55325e-100
Psme2	2680.14	2630.06	2509.6	5272.93	5393.83	4981.82	-1.00045	9.45001e-102	1.59081e-99
Limd2	1784.43	1974.68	1920.74	4083.69	4099.95	3933.61	-1.09362	1.31592e-101	2.19611e-99
Maged1	3218.96	3272.16	3306.24	1501.49	1546.09	1423.08	1.13204	1.11583e-100	1.84627e-98
Adm	1170.37	1174.18	1172.93	322.222	295.654	301.553	1.93633	6.10342e-100	9.92908e-98
Pnp	2523.56	2256.37	2186.92	5753.49	6012.69	5158.41	-1.27991	1.75054e-99	2.82406e-97
Adssl1	1612.11	1473.89	1639.23	504.925	458.847	472.983	1.71819	5.99808e-98	9.44039e-96
Icam1	1196.61	1180.82	1241.87	2731.69	2838.91	2678.86	-1.18869	1.49452e-97	2.33327e-95
Plod2	1956.74	1920.62	1721.58	493.852	476.861	600.007	1.833	1.37997e-95	2.08709e-93
Isg15	1315.58	1560.2	1517.63	3531.16	3591.3	3450.3	-1.26781	2.11809e-95	3.17861e-93
Ldlr	1748.56	1814.39	1620.08	3707.21	3600.83	3753.92	-1.09357	9.31542e-94	1.36619e-91
P4ha2	2662.64	2553.23	2680.03	1184.8	1170.96	1181.43	1.15859	2.64521e-92	3.68408e-90
Mxi1	1870.15	1829.56	1918.82	599.045	681.382	696.05	1.5063	4.39105e-92	6.07189e-90
Rcbtb2	1922.63	1863.71	1801.05	618.976	676.083	551.47	1.59802	1.61507e-91	2.18644e-89
Slamf9	852.85	854.555	827.277	2493.62	2725.53	2189.36	-1.54709	4.99665e-91	6.71737e-89
Cebpd	516.084	615.545	596.52	1760.59	1705.04	1705.01	-1.5824	1.13202e-90	1.50101e-88
Nid1	1866.65	1793.52	1816.37	659.946	570.114	521.521	1.64609	1.44463e-90	1.90249e-88
Dhrs1	4594.02	4664.49	4435.12	2246.7	2372.65	2097.44	1.02791	1.62918e-90	2.13103e-88
Col3a1	2038.97	2024	1960	812.753	801.127	824.106	1.30484	6.01589e-90	7.81622e-88
Thbs2	740.886	680.988	675.993	94.1198	102.79	116.697	2.74023	1.43089e-89	1.83448e-87
Nfil3	1978.61	2032.53	2033.72	820.504	829.739	832.368	1.28362	4.38004e-89	5.5785e-87
Tlr1	1682.08	1748.95	1638.28	3322.98	3489.57	3490.58	-1.02339	9.27917e-88	1.15151e-85
Gpr84	467.1	468.535	455.768	1354.22	1368.06	1384.87	-1.56153	1.08348e-87	1.33599e-85
Zfp36l1	1783.55	1814.39	1894.89	702.023	681.382	727.031	1.37964	8.13293e-87	9.90222e-85
Arhgap27	830.982	902.926	895.259	2077.28	2256.08	2162.5	-1.30571	8.47089e-87	1.02492e-84
Cd300e	805.616	730.308	771.742	1941.08	1966.79	2143.92	-1.39063	3.71135e-86	4.43506e-84
Smox	3230.33	3279.75	3401.99	1626.61	1673.25	1576.96	1.0232	9.35868e-86	1.1115e-83
Ms4a4c	453.104	380.329	389.701	1416.23	1461.32	1290.89	-1.76722	1.06707e-83	1.23697e-81
Mt1	14537.8	14050.4	15303.7	4420.31	5008.1	4142.22	1.69348	1.1138e-81	1.24636e-79
Tgm2	3928.36	4109.64	4072.23	2119.36	1838.57	1894	1.04963	1.0775e-80	1.19881e-78
Pxdn	1486.15	1595.3	1522.42	561.397	565.876	586.582	1.42513	1.23848e-78	1.37004e-76
Vcan	2740.49	2784.65	2663.76	1318.79	1339.45	1358.02	1.0277	3.34193e-78	3.65517e-76
Flot1	370.006	389.814	406.936	1190.34	1168.84	1174.2	-1.59931	6.69677e-77	7.24261e-75
Bnip3l	3290.69	3398.3	3372.3	1668.69	1619.21	1421.02	1.09588	1.97273e-75	2.09836e-73
Mx1	884.34	946.555	829.192	2160.33	2024.01	2200.72	-1.26318	4.08293e-75	4.27251e-73
Usp18	879.092	814.72	807.17	1959.91	1883.07	1924.98	-1.20477	7.72473e-73	7.99696e-71
Nabp1	1131.01	1150.47	1150.91	410.805	383.608	404.824	1.51719	1.0915e-68	1.06719e-66
Sla	818.736	843.174	798.552	1965.44	1783.46	1876.44	-1.19281	8.67173e-68	8.35204e-66
Mgarp	705.023	760.658	766.955	168.308	196.043	172.463	2.05552	4.67652e-67	4.45974e-65
Plpp1	301.778	361.36	372.466	1091.79	1109.5	1086.42	-1.66846	5.29356e-67	4.99893e-65
Krt8	1750.31	1840.95	1918.82	610.118	559.517	741.489	1.52666	7.13405e-67	6.70427e-65
Slc25a22	1135.38	1092.62	1204.53	2360.75	2301.65	2419.65	-1.0451	6.84994e-66	6.28474e-64
Adap1	1111.77	1053.73	1119.31	2313.13	2188.26	2201.75	-1.02871	9.1626e-64	8.21198e-62
Jade2	766.253	761.607	725.782	1679.76	1664.78	1815.51	-1.19506	2.03399e-63	1.80624e-61
Arhgap4	1281.46	1448.29	1290.71	2852.39	2699.04	2676.8	-1.03341	3.43042e-63	3.01861e-61
Cd300lf	778.499	825.153	804.297	241.39	224.655	211.707	1.82979	4.58257e-63	3.99612e-61
Cacna1d	1499.27	1534.6	1409.44	615.655	609.323	626.858	1.26271	3.79536e-62	3.22256e-60
Ak4	2125.57	2171.95	2141.92	1017.6	1101.02	1000.7	1.04564	5.25547e-62	4.4235e-60
Il13ra1	1205.36	1198.84	1045.59	297.862	381.489	368.679	1.71781	6.01629e-61	4.93514e-59
Ptprn	1690.83	1849.48	1734.98	790.607	734.367	817.91	1.17064	1.62238e-58	1.26135e-56
Abracl	914.955	1111.59	977.604	2213.48	2310.13	2174.9	-1.15762	1.65397e-58	1.28077e-56
Ifit3	442.607	411.628	400.234	1070.75	1198.51	1270.24	-1.49615	6.53329e-58	4.99913e-56
Dok3	1461.65	1442.6	1622.96	3073.84	3198.15	2825.51	-1.00702	2.38409e-57	1.81707e-55
Fgfr1	1697.83	1673.07	1669.87	654.41	786.291	649.578	1.26987	2.80252e-57	2.12761e-55
Slc28a2	957.816	937.07	1013.03	2026.34	2239.13	1966.29	-1.09981	1.35445e-56	1.01631e-54
Plbd1	450.48	460.948	434.703	64.223	83.7157	76.4209	2.58315	2.61784e-56	1.94171e-54
Pvt1	879.967	818.514	802.382	243.604	275.52	262.31	1.678	4.30447e-56	3.15645e-54
Slc30a4	1581.49	1481.48	1482.2	700.916	652.77	704.312	1.14345	5.71647e-53	3.96649e-51
Rnasel	902.709	840.328	830.15	210.386	257.505	287.095	1.76735	6.41661e-53	4.4364e-51
Areg	496.84	486.556	541.943	111.837	115.506	105.337	2.19714	1.38148e-52	9.4837e-51
Fam49a	686.654	680.988	646.31	1439.48	1468.73	1616.2	-1.16772	4.5861e-52	3.13719e-50
Il12b	36.7382	26.5567	36.3849	346.583	278.699	360.417	-3.30357	7.96539e-52	5.4106e-50
Ulbp1	1564	1513.73	1484.12	711.989	732.247	717.737	1.07742	2.43497e-51	1.62547e-49
Insig1	637.67	659.174	643.438	1361.97	1445.42	1544.94	-1.16607	3.5906e-51	2.38049e-49
Ftl1-ps1	822.235	892.493	830.15	1805.99	1667.96	1769.04	-1.04301	1.16297e-50	7.52975e-49
Cd9	2386.23	2092.28	2365.97	1007.64	1168.84	1048.21	1.08572	1.86669e-50	1.20058e-48
Cav1	963.94	827.05	900.047	298.969	323.206	302.585	1.5413	4.01854e-50	2.55065e-48
Zfp395	691.027	607.958	640.565	195.991	157.894	167.3	1.89765	5.90917e-50	3.73842e-48
Adora2a	177.568	261.773	223.097	899.121	776.754	793.125	-1.90018	9.77289e-50	6.10301e-48
Cyr61	916.705	877.318	913.452	294.54	352.877	291.226	1.52824	1.6016e-49	9.84298e-48
Mecr	439.983	428.7	467.258	1106.19	1079.83	1047.17	-1.27515	3.582e-49	2.19443e-47
Ifitm1	551.947	467.587	529.496	115.158	122.924	92.9443	2.22807	4.80485e-49	2.92507e-47
Tlnrd1	988.432	1144.78	1158.57	2243.37	2154.35	2194.52	-1.00281	7.73318e-49	4.64927e-47
Loxl2	886.964	789.112	841.64	238.068	222.535	299.487	1.72687	1.47346e-48	8.80392e-47
Ly6a	626.298	605.112	586.945	146.163	182.267	169.365	1.86799	3.06255e-48	1.81309e-46
Ptgs1	1278.84	1170.39	1200.7	528.178	537.264	529.783	1.19444	5.31227e-48	3.13075e-46
Apln	577.314	653.483	618.543	138.412	164.252	181.758	1.93033	5.32061e-48	3.13075e-46
Sh3bp5	808.24	959.833	897.174	1864.68	1795.12	1853.72	-1.04959	1.31519e-47	7.64589e-46
Cpe	1277.96	1300.33	1288.79	612.333	573.293	531.848	1.17173	1.70479e-47	9.88115e-46
Acap1	460.102	510.267	525.666	118.48	119.745	119.795	2.0624	3.28213e-47	1.87984e-45
Cyp51	475.847	469.484	467.258	1090.68	1055.45	1134.95	-1.21579	6.49752e-47	3.67794e-45
Ccng2	1087.27	1147.63	1074.31	320.007	293.535	433.74	1.65844	9.60953e-47	5.40788e-45
Nr1h3	570.316	663.916	659.715	1385.22	1475.09	1367.31	-1.15957	1.06229e-45	5.89254e-44
Serpinf1	1084.65	1111.59	1171.98	493.852	471.563	413.086	1.28962	2.24932e-45	1.24059e-43
Susd2	53.3578	43.6288	46.9173	341.046	303.072	308.782	-2.72441	4.23342e-45	2.31511e-43
Fam43a	415.491	469.484	462.471	1033.1	1071.35	1143.22	-1.27046	4.88932e-45	2.66626e-43
Sox9	456.603	439.133	465.343	107.407	112.327	108.435	2.05212	1.21847e-44	6.60736e-43
Arl4c	1145.88	1199.79	1140.38	480.565	518.189	544.241	1.17503	8.6708e-44	4.61149e-42
Il7r	561.569	501.731	496.941	145.055	95.3723	116.697	2.12982	1.52847e-43	8.08462e-42
Bhlhe40	746.135	809.029	784.19	291.218	296.714	270.571	1.44634	2.26659e-43	1.19561e-41
Pilrb1	684.904	738.844	702.803	1540.24	1666.9	1389	-1.11204	2.37003e-42	1.22025e-40
Col4a1	1785.3	2024	1823.07	997.67	888.022	851.99	1.04128	3.47684e-42	1.78064e-40
Frmd6	1068.03	1015.79	1044.63	422.986	336.982	442.002	1.38015	3.49354e-42	1.78447e-40
Fgr	223.053	266.515	192.457	710.882	696.218	703.279	-1.62958	1.2838e-40	6.2602e-39
Nrg1	233.55	256.082	226.927	22.1458	10.5969	4.13086	4.2992	4.33165e-40	2.0808e-38
Il1r1	636.795	647.793	611.84	226.995	218.297	216.87	1.51846	8.32739e-40	3.98049e-38
Lair1	434.735	475.174	448.108	967.773	1068.17	1028.58	-1.17489	1.85089e-39	8.73935e-38
Flrt2	865.971	859.297	881.854	332.188	381.489	304.651	1.35652	2.0034e-39	9.43645e-38
Ly6c2	603.556	547.257	600.35	1278.92	1230.3	1172.13	-1.07128	3.78584e-39	1.77029e-37
Igsf9	251.919	248.494	237.459	644.444	662.307	713.606	-1.45309	4.84393e-39	2.25418e-37
Angptl2	707.647	700.906	665.46	205.956	192.864	265.408	1.64138	5.63738e-39	2.61086e-37
Cxcl10	306.151	225.732	289.164	811.645	843.515	740.457	-1.54338	1.55027e-38	7.06155e-37
Khnyn	1154.63	1142.88	1088.67	544.788	538.324	542.175	1.05921	2.2313e-38	1.01161e-36
Col6a3	282.534	313.938	298.739	54.2573	52.9846	51.6357	2.49444	8.16752e-38	3.65162e-36
Entpd1	405.869	423.958	495.983	79.725	83.7157	120.828	2.21819	1.18879e-37	5.30273e-36
Rgs11	866.846	799.545	939.304	324.437	297.773	371.777	1.38966	5.9744e-37	2.6286e-35
Hbegf	449.605	424.906	457.683	115.158	119.745	135.286	1.84632	8.92581e-37	3.90938e-35
Fam117b	1242.97	1222.55	1160.49	574.685	575.413	627.891	1.0279	1.38269e-36	6.01516e-35
Emp2	619.301	607.958	665.46	177.167	184.386	241.655	1.64774	3.42588e-36	1.47054e-34
Bhlhe41	959.566	1011.05	926.857	387.552	409.041	290.193	1.41586	3.76049e-36	1.60705e-34
Psd3	350.762	387.917	346.614	874.761	818.082	998.635	-1.31092	7.82708e-36	3.33021e-34
Iqgap3	993.68	1031.92	990.051	475.028	414.34	480.212	1.13875	1.06323e-35	4.47457e-34
Shisa3	90.096	85.3607	106.282	360.977	376.191	388.301	-1.9993	1.38992e-35	5.81155e-34
Fbxl20	1116.14	1133.4	1085.8	558.075	562.696	521.521	1.02253	3.24685e-35	1.34307e-33
Tgm1	518.708	412.577	549.603	97.4417	144.118	117.729	2.04198	5.0663e-35	2.06917e-33
Xkr8	315.773	285.484	345.656	773.997	804.306	753.882	-1.30047	5.34599e-35	2.1788e-33
Itga1	363.883	364.206	342.784	90.798	94.3126	82.6172	2.00075	4.4581e-34	1.76853e-32
Klhl3	260.666	242.804	270.972	40.9698	36.0295	48.5376	2.62368	5.41523e-34	2.13946e-32
Ptp4a3	359.509	354.721	352.359	767.354	826.56	907.756	-1.23026	7.49791e-34	2.95625e-32
Csn3	288.657	264.618	315.974	44.2917	58.2831	27.8833	2.73862	8.70943e-34	3.42695e-32
Cxcl5	480.22	462.845	539.071	116.266	154.715	156.973	1.78986	9.14258e-34	3.59009e-32
Epha2	1033.04	1097.36	1146.12	518.213	542.562	541.143	1.03167	9.67672e-34	3.79214e-32
Ppp1r3b	1043.54	1169.44	1151.87	529.286	530.906	571.091	1.04367	1.77884e-33	6.88729e-32
Draxin	475.847	533.978	551.518	1113.94	1061.81	1061.63	-1.05295	1.8723e-33	7.23471e-32
Angptl4	460.977	487.504	500.771	105.193	164.252	129.089	1.86067	2.44698e-33	9.38042e-32
Gmppb	480.22	445.772	441.406	973.31	963.26	931.509	-1.06777	2.62445e-33	1.00409e-31
3110039I08Rik	270.288	281.69	301.611	59.7938	58.2831	48.5376	2.35838	3.18479e-33	1.21606e-31
Amz1	322.771	380.329	362.891	76.4032	47.6861	86.748	2.33707	4.48565e-33	1.69937e-31
Gprc5a	537.077	464.741	571.625	180.489	156.834	168.333	1.63838	8.75804e-33	3.29217e-31
Impa2	851.976	865.937	866.534	406.376	371.952	409.988	1.12089	1.5007e-32	5.55487e-31
Ly6i	491.592	484.659	540.028	1182.59	1051.21	1005.86	-1.0952	1.92674e-32	7.06436e-31
Syne2	545.824	608.906	577.37	228.102	203.461	204.478	1.44578	2.652e-32	9.68679e-31
Wnt6	217.805	169.773	261.397	669.912	719.531	609.302	-1.62291	1.32945e-31	4.7927e-30
Inhba	341.14	291.175	333.209	73.0813	81.5963	56.7993	2.19266	1.41095e-31	5.07705e-30
Adgrg6	392.748	406.886	445.236	851.508	900.738	943.901	-1.116	1.53076e-31	5.48776e-30
Egr1	438.234	424.906	509.388	981.061	946.305	1038.91	-1.11258	1.80726e-31	6.45511e-30
Batf	543.2	478.02	556.306	1208.06	1112.68	1024.45	-1.0837	2.66478e-31	9.43098e-30
Dcn	219.554	272.206	272.887	44.2917	45.5668	44.4067	2.50877	3.9195e-31	1.37211e-29
Lipe	400.621	467.587	428.001	966.666	893.32	908.789	-1.09557	5.76871e-31	2.00496e-29
Hpse	902.709	868.782	847.385	428.522	389.967	341.829	1.1759	7.07416e-31	2.44989e-29
Edn1	83.973	73.9792	67.0248	283.467	351.818	321.174	-2.0861	9.88287e-31	3.39827e-29
Unc5b	970.063	950.349	887.599	438.488	440.832	474.016	1.0529	1.4581e-30	4.99598e-29
Trem3	92.7201	131.835	95.7497	401.947	424.936	363.516	-1.89547	4.49223e-30	1.50458e-28
Lss	364.758	353.773	315.016	874.761	768.277	748.718	-1.20916	8.50784e-30	2.83483e-28
Tlr4	895.712	847.916	922.069	414.127	415.399	449.231	1.05934	1.08274e-29	3.58303e-28
Gpr18	253.668	243.752	273.844	757.388	767.217	575.222	-1.44464	1.43201e-29	4.71469e-28
Hacd4	645.542	655.38	639.608	240.282	257.505	295.356	1.28953	2.68617e-29	8.75448e-28
Tanc2	656.913	658.226	724.825	280.145	243.729	304.651	1.29932	3.65262e-29	1.1746e-27
Rhou	563.319	517.855	544.816	221.458	186.506	210.674	1.39493	9.00426e-29	2.83436e-27
Lhfpl2	942.946	897.235	946.007	450.668	490.637	436.838	1.01573	9.6359e-29	3.02827e-27
Zfp811	189.814	131.835	179.052	519.32	489.578	502.932	-1.5925	1.12445e-28	3.52238e-27
Eps8	588.685	572.865	631.948	218.137	257.505	240.623	1.32333	1.17385e-28	3.67118e-27
Fbxo5	587.811	564.329	584.073	249.141	202.401	169.365	1.48583	5.15067e-28	1.5903e-26
Gm364	662.162	632.617	690.355	249.141	303.072	210.674	1.38021	2.87267e-27	8.62202e-26
Fdft1	424.238	370.845	409.809	817.182	809.605	903.626	-1.07013	3.29961e-27	9.87282e-26
Havcr2	239.673	275.051	280.547	57.5792	44.5071	67.1265	2.23107	4.22504e-27	1.26223e-25
Rbp4	461.851	503.628	530.453	190.454	193.924	185.889	1.39089	6.54913e-27	1.92682e-25
Adamtsl4	478.471	493.195	517.048	204.849	175.909	191.052	1.3808	1.13503e-26	3.32925e-25
Ddit4	785.497	792.906	824.405	343.261	356.056	419.282	1.10181	1.80121e-26	5.24356e-25
Mmp27	771.502	811.875	753.55	388.66	383.608	361.45	1.04392	2.26962e-26	6.54807e-25
Rcl1	411.992	425.855	396.404	818.289	797.948	909.822	-1.0335	2.27399e-26	6.55093e-25
Fzd7	617.551	621.236	675.035	301.184	234.192	217.903	1.34689	4.33392e-26	1.22841e-24
Creb5	803.866	803.339	791.85	378.694	423.877	366.614	1.03706	6.19757e-26	1.75152e-24
Ccr5	1777.43	1734.72	1762.75	384.23	424.936	588.647	1.91533	6.23184e-26	1.75863e-24
Enah	470.598	434.391	459.598	183.811	162.133	165.234	1.41765	7.31258e-26	2.05762e-24
Rasgrp1	382.252	434.391	398.319	792.821	794.769	914.985	-1.04352	1.07035e-24	2.89802e-23
Tnfrsf23	614.052	546.308	612.798	215.922	208.759	277.8	1.33468	1.42113e-24	3.83001e-23
Rap1gap2	104.966	128.041	112.027	331.08	347.579	397.595	-1.64301	1.42248e-24	3.83001e-23
Sprr1a	188.064	146.062	139.795	19.9313	15.8954	4.13086	3.58108	4.28615e-24	1.14291e-22
Six4	253.668	239.958	249.907	64.223	64.6412	61.9629	1.96255	4.47559e-24	1.19179e-22
Arhgap5	766.253	777.731	769.827	377.587	352.877	415.151	1.01365	5.09756e-24	1.35183e-22
Mras	307.026	349.979	423.214	827.147	822.321	756.98	-1.15703	7.49906e-24	1.97516e-22
Dusp4	826.609	816.617	838.767	456.204	360.295	344.927	1.0971	7.67546e-24	2.01614e-22
Aig1	434.735	384.123	409.809	155.021	144.118	155.94	1.43339	8.18708e-24	2.14761e-22
Rnf150	263.29	251.34	261.397	59.7938	72.0591	73.3228	1.91765	9.91488e-24	2.59381e-22
Pdpn	442.607	403.092	485.451	166.094	150.476	177.627	1.42912	1.14897e-23	3.00174e-22
Slc5a3	562.444	542.514	511.303	214.815	175.909	245.786	1.34412	1.73833e-23	4.51104e-22
Junos	344.639	368.948	368.636	110.729	122.924	136.318	1.54672	2.04119e-23	5.27575e-22
Fgf11	301.778	279.793	315.974	96.3344	81.5963	92.9443	1.72884	2.94416e-23	7.51926e-22
Glipr2	613.178	647.793	695.143	284.574	303.072	324.272	1.09978	5.15961e-23	1.30739e-21
Pgf	147.827	152.701	158.944	23.2531	18.0148	23.7524	2.82098	5.30275e-23	1.34191e-21
Tpm2	467.974	510.267	495.983	215.922	191.804	148.711	1.40744	7.25445e-23	1.81916e-21
Ltb4r1	228.301	232.371	207.777	49.8282	60.4024	44.4067	2.11264	8.83377e-23	2.20377e-21
Gm43181	263.29	221.938	225.969	57.5792	38.1489	62.9956	2.16415	1.10843e-22	2.75812e-21
AC127341.3	170.57	192.536	163.732	25.4677	30.7311	36.145	2.50893	1.90875e-22	4.7132e-21
Tspan9	370.006	394.556	405.021	156.128	145.178	144.58	1.39142	3.56615e-22	8.64043e-21
Fcrlb	151.326	178.309	173.307	33.2188	28.6117	17.5562	2.66818	6.38205e-22	1.53288e-20
Synpo	449.605	436.288	475.876	135.09	131.402	202.412	1.53591	7.13752e-22	1.70797e-20
Tmem37	499.464	477.071	562.051	160.557	202.401	230.295	1.37271	7.16457e-22	1.71233e-20
Rnf217	698.9	681.937	653.013	293.432	280.818	363.516	1.11608	7.21764e-22	1.72289e-20
Mvk	202.935	254.185	225.969	569.148	525.607	497.769	-1.22207	1.08424e-21	2.57229e-20
Cish	170.57	155.546	149.369	29.8969	23.3132	25.8179	2.59127	1.18526e-21	2.80507e-20
Plekha6	214.306	154.598	156.072	35.4334	14.8357	22.7197	2.85309	1.21235e-21	2.86568e-20
Runx3	389.25	373.69	410.766	150.592	158.954	119.795	1.45202	1.31637e-21	3.10018e-20
G2e3	637.67	583.298	672.163	251.355	294.594	314.978	1.13557	1.43569e-21	3.37709e-20
Grik5	285.158	302.556	280.547	89.6907	80.5366	101.206	1.67672	1.44707e-21	3.39975e-20
Rasgef1b	200.31	167.876	154.157	399.733	475.802	515.325	-1.41166	1.76567e-21	4.12822e-20
Ifitm6	382.252	411.628	413.639	173.845	149.417	133.22	1.40483	1.90334e-21	4.43403e-20
Tusc1	69.1027	61.6494	67.0248	230.317	233.132	238.557	-1.82693	2.68601e-21	6.20507e-20
Ndrg2	430.361	381.278	403.106	150.592	174.849	137.351	1.39296	3.22817e-21	7.43093e-20
S100a16	197.686	169.773	189.584	26.575	39.2086	44.4067	2.33385	6.4707e-21	1.47026e-19
Hspb8	379.628	416.37	402.149	176.059	147.297	137.351	1.38025	8.03224e-21	1.81654e-19
Adam19	330.644	325.319	345.656	664.375	620.979	722.9	-1.00401	9.36322e-21	2.11262e-19
Timp1	740.886	639.257	685.568	347.69	356.056	300.52	1.04166	1.01907e-20	2.29132e-19
Prkg2	419.865	420.164	428.001	164.987	181.207	184.856	1.25481	1.21931e-20	2.73203e-19
Lyl1	180.192	173.567	185.754	408.591	433.414	423.413	-1.23007	1.78211e-20	3.94284e-19
Srgap3	464.475	442.927	425.128	177.167	180.148	205.51	1.24287	1.95085e-20	4.31125e-19
Aldh6a1	367.382	314.886	343.741	627.835	706.815	763.176	-1.03165	3.60948e-20	7.82484e-19
Pxdc1	400.621	381.278	443.321	184.918	136.7	118.762	1.47869	1.64085e-19	3.46781e-18
Rora	312.274	262.721	217.352	78.6178	78.4172	65.061	1.83723	1.64977e-19	3.48287e-18
Irs2	340.265	340.494	348.529	135.09	110.208	140.449	1.41582	1.88667e-19	3.9657e-18
Klf11	203.809	226.68	224.054	70.8667	47.6861	41.3086	2.03766	1.98215e-19	4.15286e-18
4833427F10Rik	109.34	140.371	99.5796	15.5021	8.47754	11.3599	3.30945	3.42896e-19	7.09959e-18
Sorl1	105.841	133.732	85.2172	333.295	297.773	351.123	-1.59654	3.64283e-19	7.52632e-18
Rnaset2a	44.6106	59.7525	54.5773	204.849	188.625	211.707	-1.9317	4.01028e-19	8.27664e-18
Ripor2	83.973	66.3916	80.4297	235.853	282.938	237.524	-1.71118	4.316e-19	8.87921e-18
Asap2	297.404	292.123	267.142	83.0469	90.0738	110.5	1.59315	4.36005e-19	8.96033e-18
St3gal3	226.552	235.216	277.674	560.29	493.816	546.306	-1.11493	6.04935e-19	1.23533e-17
Rgcc	310.525	327.216	331.294	110.729	75.2381	129.089	1.62011	1.23868e-18	2.47723e-17
Rassf8	565.068	581.401	521.836	289.003	239.49	272.637	1.05895	1.39664e-18	2.7845e-17
Mid1ip1	260.666	259.876	270.014	585.758	504.413	532.881	-1.03753	1.51786e-18	3.01686e-17
Atp6v0d2	267.664	217.195	213.522	76.4032	63.5815	49.5703	1.88532	1.98335e-18	3.92593e-17
Mt2	331.518	420.164	270.014	70.8667	93.2529	123.926	1.82374	2.08377e-18	4.10791e-17
Batf2	103.217	111.917	107.24	270.179	308.37	301.553	-1.44995	2.10275e-18	4.1369e-17
Smtnl2	151.326	134.68	178.094	31.0042	20.1341	5.16357	3.05448	3.14247e-18	6.12023e-17
Plxdc2	255.418	269.36	289.164	74.1886	96.432	99.1406	1.59074	3.98256e-18	7.69446e-17
Nxpe5	565.943	558.638	515.133	280.145	277.639	256.113	1.01134	4.11771e-18	7.94762e-17
Pnp2	146.953	159.34	106.282	325.544	444.011	392.432	-1.49331	6.37668e-18	1.22224e-16
Sema3f	223.928	198.226	227.884	69.7594	63.5815	45.4395	1.8654	6.67608e-18	1.2771e-16
Sdc2	399.746	340.494	403.106	169.416	150.476	154.907	1.26882	9.45504e-18	1.79627e-16
Akap12	122.461	121.402	136.922	26.575	15.8954	17.5562	2.66989	1.02042e-17	1.93291e-16
Arg2	144.329	156.495	146.497	27.6823	28.6117	36.145	2.27225	1.04193e-17	1.96981e-16
Gpr35	390.999	363.257	346.614	168.308	137.76	148.711	1.2769	1.40307e-17	2.6371e-16
Notch4	181.067	220.041	175.222	58.6865	33.9101	44.4067	2.07529	1.47276e-17	2.76272e-16
Plat	256.292	267.463	212.564	87.4761	75.2381	61.9629	1.7152	1.81606e-17	3.38374e-16
Phf13	550.198	567.174	563.008	297.862	293.535	240.623	1.01505	2.09591e-17	3.89767e-16
Dtl	614.927	519.752	548.646	261.321	269.162	297.422	1.02375	2.22877e-17	4.14077e-16
Tcf19	439.109	420.164	426.086	207.064	199.222	192.085	1.10375	2.29412e-17	4.25401e-16
Gm12250	269.413	276.948	285.334	613.44	499.115	570.059	-1.01659	2.32813e-17	4.30882e-16
Ccr3	196.812	198.226	180.967	57.5792	40.2683	20.6543	2.28792	3.30939e-17	6.07265e-16
Kitl	425.988	384.123	320.761	139.519	151.536	161.104	1.32258	4.46652e-17	8.119e-16
Cd40	211.682	215.299	203.947	413.02	442.951	494.67	-1.09859	5.9774e-17	1.08349e-15
Socs2	111.089	101.484	71.8122	11.0729	3.17908	4.13086	3.96749	6.5025e-17	1.17757e-15
Bag2	264.165	296.865	292.036	84.1542	92.1932	120.828	1.51859	7.07426e-17	1.27872e-15
S1pr1	339.391	352.824	379.169	149.484	154.715	101.206	1.40354	8.74185e-17	1.5728e-15
Grem1	480.22	489.401	518.006	249.141	206.64	257.146	1.06094	8.88471e-17	1.59554e-15
Dnah2	472.348	509.319	467.258	248.033	214.058	241.655	1.04203	9.84891e-17	1.76542e-15
Fam71f2	95.3443	85.3607	92.8772	13.2875	4.23877	3.09814	3.74836	2.87306e-16	5.00625e-15
Pcnx4	459.227	461.896	473.961	214.815	252.207	200.347	1.06387	3.65674e-16	6.3206e-15
Prune2	477.596	444.824	441.406	223.673	199.222	235.459	1.05094	4.70774e-16	8.06523e-15
Mmp10	274.662	292.123	267.142	90.798	109.148	114.631	1.40483	4.88816e-16	8.35215e-15
Castor1	411.992	413.525	411.724	209.278	151.536	188.987	1.17105	4.94751e-16	8.4461e-15
Epm2a	173.194	178.309	208.734	55.3646	52.9846	52.6685	1.79864	4.9917e-16	8.51404e-15
Adcy3	353.386	339.546	350.444	168.308	144.118	124.958	1.25626	5.7877e-16	9.83705e-15
Acss2	209.058	147.01	179.052	400.84	399.504	430.642	-1.20008	6.231e-16	1.05627e-14
Tcim	149.577	166.928	155.114	38.7552	41.328	40.2759	1.96957	7.06328e-16	1.19318e-14
Osm	332.393	370.845	340.869	133.982	169.551	124.958	1.28474	7.42583e-16	1.25006e-14
Tgfbr3	570.316	467.587	506.516	266.857	256.445	243.721	1.01097	8.2446e-16	1.38308e-14
Prl2c3	85.7224	73.9792	77.5572	3.32188	4.23877	6.19629	4.10086	1.09e-15	1.8175e-14
Bckdhb	235.299	199.175	224.054	458.419	418.578	490.54	-1.05358	1.28788e-15	2.13278e-14
Smo	356.885	364.206	340.869	146.163	176.969	141.482	1.19267	2.37713e-15	3.89001e-14
Klra4	153.95	148.907	157.029	47.6136	32.8505	34.0796	2.00858	2.89526e-15	4.70608e-14
2310043P16Rik	210.807	196.33	169.477	404.162	397.384	422.38	-1.08457	3.12163e-15	5.05587e-14
Gm773	234.424	218.144	220.224	79.725	84.7754	56.7993	1.60634	3.34208e-15	5.4006e-14
Clec7a	344.639	333.855	325.549	145.055	161.073	124.958	1.22069	3.63049e-15	5.83259e-14
Twist1	332.393	352.824	296.824	143.948	134.581	142.515	1.22214	3.82699e-15	6.133e-14
Ndrg4	250.169	307.298	273.844	78.6178	86.8947	122.893	1.52416	3.97045e-15	6.35765e-14
AA467197	153.95	147.958	128.305	39.8625	29.6714	32.0142	2.08565	4.15041e-15	6.64031e-14
Prl2c2	80.4741	75.8761	83.3022	4.42917	8.47754	7.229	3.56737	4.30886e-15	6.88244e-14
Mag	64.7292	75.8761	66.0673	222.566	191.804	203.445	-1.58031	4.80366e-15	7.65384e-14
Glis3	343.764	243.752	270.014	109.622	108.089	95.0098	1.45732	4.92962e-15	7.84161e-14
Slc40a1	176.693	196.33	186.712	33.2188	46.6264	67.1265	1.92418	5.49782e-15	8.72396e-14
Crmp1	378.753	418.267	461.513	204.849	200.282	193.118	1.0725	6.00602e-15	9.51478e-14
Npdc1	370.006	357.566	362.891	159.45	180.148	118.762	1.25173	7.06658e-15	1.11131e-13
Fabp3	40.237	25.6082	22.9799	156.128	150.476	114.631	-2.23835	7.65875e-15	1.19956e-13
Cd28	105.841	89.1545	103.41	16.6094	16.9551	12.3926	2.70174	9.19249e-15	1.43514e-13
Tagap	215.181	237.113	206.819	488.316	472.623	396.563	-1.04189	1.11567e-14	1.73341e-13
Tmem252	78.7246	72.0823	78.5147	7.75105	4.23877	0	4.28268	1.21938e-14	1.89302e-13
Acsbg1	161.823	225.732	253.737	70.8667	63.5815	49.5703	1.80193	1.23557e-14	1.91661e-13
Arntl2	202.935	165.031	156.072	57.5792	39.2086	47.5049	1.86363	1.30689e-14	2.02562e-13
Dennd2a	404.995	426.803	474.918	168.308	209.819	228.23	1.10556	1.48211e-14	2.28805e-13
Hpn	127.709	167.876	152.242	332.188	334.863	344.927	-1.17818	2.03322e-14	3.11648e-13
Tmem71	265.04	258.927	242.247	111.837	97.4917	85.7153	1.37893	2.09945e-14	3.21036e-13
Ltbp4	384.001	351.876	382.999	149.484	137.76	198.281	1.20314	2.34513e-14	3.57757e-13
Nphp3	318.397	285.484	300.654	96.3344	135.641	132.188	1.31097	2.3571e-14	3.593e-13
Cep55	440.858	457.154	432.788	181.596	249.028	210.674	1.05222	2.85494e-14	4.32463e-13
Padi2	176.693	191.587	186.712	49.8282	67.8203	32.0142	1.89229	2.90584e-14	4.39829e-13
Cytip	153.076	173.567	162.774	57.5792	36.0295	38.2105	1.8958	3.02167e-14	4.56291e-13
Hoxc6	106.716	111.917	83.3022	16.6094	19.0745	12.3926	2.65336	3.53463e-14	5.31265e-13
Raver2	143.454	133.732	111.07	327.759	296.714	291.226	-1.23579	3.90087e-14	5.84044e-13
Ppfia3	181.941	234.268	212.564	442.917	418.578	418.25	-1.02663	4.54556e-14	6.77947e-13
Cdc25b	674.408	684.782	680.78	407.484	349.698	250.95	1.01855	5.33344e-14	7.93621e-13
Kdelr3	468.849	409.731	375.339	158.343	214.058	201.379	1.12732	6.90019e-14	1.01815e-12
Cdc42ep1	206.434	188.742	220.224	63.1157	81.5963	68.1592	1.53075	1.00728e-13	1.47169e-12
Tnfrsf26	421.614	423.958	463.428	201.527	249.028	176.594	1.06169	1.50074e-13	2.17624e-12
Hyal1	215.181	193.484	201.074	38.7552	44.5071	84.6826	1.85588	1.8753e-13	2.69918e-12
Crem	252.794	215.299	247.992	106.3	84.7754	83.6499	1.38426	2.68726e-13	3.80839e-12
Treml4	56.8567	64.4947	53.6198	139.519	204.521	229.263	-1.71368	5.11245e-13	7.12028e-12
Stc1	192.438	172.618	235.544	71.974	66.7606	68.1592	1.53756	5.87983e-13	8.1714e-12
Cgnl1	342.89	351.876	323.634	152.806	162.133	174.529	1.05631	6.1004e-13	8.45972e-12
Cfb	30.6151	49.3195	74.6847	205.956	182.267	175.562	-1.87181	9.67139e-13	1.32037e-11
Tnfsf14	108.465	73.0308	121.602	17.7167	14.8357	20.6543	2.5093	1.18432e-12	1.61007e-11
Igha	26.2415	32.2474	31.5974	104.085	122.924	132.188	-1.99851	1.2438e-12	1.68619e-11
Adgre4	101.467	67.3401	92.8772	238.068	280.818	202.412	-1.4606	1.3859e-12	1.87481e-11
Prelid2	315.773	338.597	326.506	155.021	170.61	124.958	1.12299	1.39428e-12	1.88359e-11
Fhl2	332.393	382.226	350.444	182.703	176.969	165.234	1.02093	1.52974e-12	2.06227e-11
A930007I19Rik	326.27	310.144	300.654	135.09	155.775	150.776	1.08488	1.6078e-12	2.166e-11
Scara3	160.073	139.422	161.817	50.9354	37.0892	51.6357	1.72434	1.94896e-12	2.59848e-11
Ly6c1	244.046	223.835	220.224	12.1802	13.776	1.03271	4.67802	2.56e-12	3.37596e-11
Nfkbid	204.684	232.371	267.142	439.595	423.877	560.764	-1.01809	2.93703e-12	3.86002e-11
Gm15590	147.827	140.371	163.732	298.969	318.967	323.24	-1.05905	3.14395e-12	4.11798e-11
Nt5e	167.071	161.237	121.602	48.7209	42.3877	41.3086	1.76672	3.2974e-12	4.31313e-11
H2-T-ps	260.666	290.226	221.182	81.9396	114.447	110.5	1.32939	3.90224e-12	5.08026e-11
Arhgef25	311.4	274.103	241.289	138.412	100.671	98.1079	1.29699	4.04129e-12	5.2507e-11
Gm21781	216.93	292.123	270.972	118.48	101.73	100.173	1.28373	4.4775e-12	5.78252e-11
Pdxp	270.288	248.494	294.909	96.3344	136.7	73.3228	1.4099	5.24673e-12	6.7356e-11
Kcnh2	200.31	174.515	187.669	78.6178	59.3427	66.0938	1.46488	5.45413e-12	6.99249e-11
Psd2	121.586	120.453	97.6647	26.575	25.4326	30.9814	2.03274	5.66205e-12	7.24465e-11
Clec10a	195.937	218.144	220.224	94.1198	61.4621	81.5845	1.42017	5.8116e-12	7.43109e-11
Stac2	148.702	158.391	178.094	44.2917	59.3427	54.7339	1.61296	5.8752e-12	7.50745e-11
Klf5	240.548	260.824	254.694	109.622	79.4769	119.795	1.29087	5.90321e-12	7.53827e-11
Tns2	376.129	387.917	320.761	202.634	136.7	159.038	1.12402	6.2557e-12	7.97262e-11
Pcna-ps2	211.682	206.763	174.264	73.0813	81.5963	67.1265	1.419	6.34098e-12	8.07068e-11
Csf2	67.3533	62.5978	61.2798	8.85834	3.17908	6.19629	3.3974	7.26367e-12	9.16672e-11
Cd109	348.138	310.144	366.721	153.914	129.282	187.954	1.12052	7.38233e-12	9.30433e-11
Cd69	86.5971	89.1545	93.8347	210.386	245.849	203.445	-1.2916	7.40935e-12	9.33231e-11
Gm3571	72.6016	67.3401	90.9622	246.926	179.088	202.412	-1.44473	7.95216e-12	9.98352e-11
Elfn2	63.8544	83.4638	59.3648	8.85834	9.53723	5.16357	3.13719	8.13183e-12	1.01893e-10
Slit1	76.9752	106.227	73.7272	18.824	11.6566	11.3599	2.62327	8.34832e-12	1.0447e-10
Abhd18	406.744	362.309	315.016	180.489	178.028	179.692	1.01122	1.24598e-11	1.53735e-10
Rab33a	140.83	145.113	125.432	32.1115	44.5071	11.3599	2.22915	1.2718e-11	1.56621e-10
Kdr	38.4876	32.2474	24.8949	105.193	119.745	139.417	-1.92683	1.28544e-11	1.58099e-10
Asb2	44.6106	39.835	36.3849	122.909	134.581	140.449	-1.71807	1.31786e-11	1.61984e-10
Snai2	165.322	142.268	169.477	34.3261	64.6412	45.4395	1.72208	1.62481e-11	1.97704e-10
Ccl20	66.4786	94.8452	57.4498	2.21458	1.05969	13.4253	3.69271	1.7402e-11	2.11213e-10
Espn	75.2258	70.1854	59.3648	9.96563	3.17908	10.3271	3.12681	1.74215e-11	2.11318e-10
Gm19026	144.329	160.288	131.177	298.969	278.699	345.959	-1.08403	2.02114e-11	2.4348e-10
Prr15	85.7224	93.8967	113.942	11.0729	24.3729	22.7197	2.32905	2.23863e-11	2.68511e-10
Atp7b	69.1027	68.2885	72.7697	4.42917	11.6566	11.3599	2.92829	2.29597e-11	2.74878e-10
Ddr1	181.067	185.897	177.137	75.2959	69.9397	64.0283	1.3797	3.15113e-11	3.7425e-10
Phex	98.8432	91.0514	87.1322	21.0386	23.3132	14.458	2.23891	3.22697e-11	3.82788e-10
Mtus1	218.68	222.886	241.289	85.2615	103.85	103.271	1.22205	3.72198e-11	4.3962e-10
Lamc2	118.087	95.7936	132.135	35.4334	26.4923	27.8833	1.94815	3.81049e-11	4.49253e-10
Rhoj	119.836	134.68	134.05	37.6479	39.2086	42.3413	1.70334	4.31581e-11	5.06055e-10
Jmy	360.384	376.535	360.976	208.171	174.849	119.795	1.12896	4.57307e-11	5.35248e-10
Sema3e	310.525	261.773	287.249	128.446	110.208	152.842	1.13429	4.68358e-11	5.47852e-10
Aldh1l1	146.953	141.319	143.624	290.111	295.654	282.964	-1.00786	5.07577e-11	5.91227e-10
Naa38	124.21	144.165	154.157	322.222	264.923	301.553	-1.07389	5.14377e-11	5.98787e-10
Sphk1	139.08	118.556	134.05	43.1844	41.328	36.145	1.70051	5.21172e-11	6.06332e-10
Efna1	160.948	188.742	157.029	63.1157	51.9249	67.1265	1.47546	5.68709e-11	6.58865e-10
Myrf	29.7404	26.5567	36.3849	115.158	95.3723	135.286	-1.901	5.79943e-11	6.70676e-10
D230017M19Rik	64.7292	53.1133	60.3223	7.75105	6.35815	0	3.67693	6.25781e-11	7.20671e-10
Lad1	8.74718	4.74226	19.1499	106.3	117.626	44.4067	-3.04322	7.24369e-11	8.31735e-10
3830403N18Rik	174.944	226.68	197.244	64.223	52.9846	95.0098	1.49392	1.10232e-10	1.24357e-09
Foxs1	162.698	166.928	133.092	59.7938	55.104	36.145	1.61858	1.27654e-10	1.43178e-09
Gm42462	231.8	257.979	223.097	108.515	116.566	82.6172	1.21333	1.29344e-10	1.44989e-09
Pcyt1b	133.832	175.464	162.774	59.7938	44.5071	58.8647	1.5321	1.79498e-10	1.9834e-09
Slit2	222.178	250.391	207.777	115.158	92.1932	79.519	1.2481	1.94691e-10	2.14271e-09
Bmpr1a	209.058	224.783	204.904	100.764	96.432	77.4536	1.2191	2.38111e-10	2.60077e-09
1700001L05Rik	259.791	227.628	234.587	112.944	118.685	101.206	1.11838	2.52845e-10	2.75765e-09
Padi4	131.208	165.979	140.752	56.4719	43.4474	49.5703	1.55124	2.53918e-10	2.76779e-09
Rad51ap1	233.55	195.381	230.757	95.2271	102.79	91.9116	1.18661	2.62211e-10	2.85337e-09
Ccser1	6.12303	17.0721	20.1074	76.4032	87.9544	76.4209	-2.48663	2.92893e-10	3.16943e-09
Pcgf2	288.657	301.608	308.314	177.167	126.103	112.566	1.11395	2.93773e-10	3.17718e-09
Map2k6	253.668	219.092	193.414	96.3344	102.79	87.7808	1.21684	3.00577e-10	3.24895e-09
Ahr	266.789	232.371	217.352	105.193	116.566	64.0283	1.32865	3.84816e-10	4.12952e-09
Ldlrad3	96.219	80.6184	102.452	252.463	237.371	178.66	-1.25794	4.16761e-10	4.45504e-09
Vldlr	172.319	100.536	183.839	54.2573	44.5071	38.2105	1.73999	5.67202e-10	5.99371e-09
Pear1	206.434	233.319	236.502	111.837	104.91	83.6499	1.17172	5.74799e-10	6.07066e-09
Lmo7	202.06	221.938	208.734	81.9396	68.88	110.5	1.27391	6.97314e-10	7.30877e-09
Mybpc3	24.4921	36.9896	25.8524	98.549	104.91	106.37	-1.82953	7.5399e-10	7.89198e-09
Usp43	101.467	105.278	79.4722	15.5021	5.29846	29.9487	2.4911	7.84109e-10	8.18305e-09
Dnm1	246.671	243.752	234.587	107.407	131.402	102.239	1.08823	8.50411e-10	8.84638e-09
Thbs3	198.561	219.092	211.607	114.051	62.5218	64.0283	1.39039	1.02228e-09	1.05268e-08
Cyb561	201.185	170.721	191.499	77.5105	90.0738	62.9956	1.29029	1.08859e-09	1.1174e-08
Fetub	49.8589	55.9587	56.4923	9.96563	5.29846	3.09814	3.15595	1.20376e-09	1.23169e-08
Cyp1a1	40.237	35.0927	46.9173	0	0	0	7.69884	1.24677e-09	1.27435e-08
Pde3b	230.051	248.494	196.287	91.9053	95.3723	114.631	1.1594	1.25091e-09	1.27791e-08
Htra3	147.827	95.7936	67.9823	31.0042	12.7163	19.6216	2.30477	1.3008e-09	1.32677e-08
Dlc1	237.049	259.876	254.694	139.519	115.506	92.9443	1.11297	1.38161e-09	1.40255e-08
Dock9	266.789	277.896	224.054	131.768	127.163	108.435	1.06673	1.39742e-09	1.41711e-08
Cnksr3	138.205	104.33	96.7072	220.351	242.669	306.716	-1.18037	1.48721e-09	1.50501e-08
AC166110.3	131.208	130.886	117.772	257.999	273.401	234.426	-1.01067	1.66116e-09	1.67094e-08
Mttp	64.7292	71.1339	67.0248	7.75105	5.29846	18.5889	2.67262	2.01898e-09	2.02306e-08
Plet1	188.064	191.587	201.074	3.32188	2.11938	17.5562	4.65059	2.02015e-09	2.02318e-08
Lpin1	240.548	214.35	259.482	71.974	111.268	122.893	1.21976	2.06864e-09	2.0664e-08
Disp2	112.839	141.319	137.88	35.4334	21.1938	54.7339	1.81249	2.07395e-09	2.07064e-08
Gm37090	105.841	98.639	90.9622	26.575	28.6117	29.9487	1.79468	2.20293e-09	2.19488e-08
Ogdhl	177.568	220.989	162.774	91.9053	65.7009	64.0283	1.34286	2.20463e-09	2.19545e-08
4930447F24Rik	73.4763	93.8967	90.9622	19.9313	19.0745	24.7852	2.01514	2.33492e-09	2.32042e-08
Zbtb20	404.995	392.659	384.914	218.137	222.535	119.795	1.07915	2.45748e-09	2.43472e-08
Pkp2	195.062	150.804	214.479	78.6178	83.7157	54.7339	1.36999	2.5292e-09	2.50321e-08
Ackr3	183.691	193.484	177.137	95.2271	70.9994	61.9629	1.28329	2.55471e-09	2.52587e-08
Col6a1	167.946	193.484	169.477	71.974	76.2978	78.4863	1.22636	3.17216e-09	3.10936e-08
Obsl1	223.053	259.876	214.479	118.48	112.327	73.3228	1.19937	3.29244e-09	3.22074e-08
Avil	34.9887	49.3195	53.6198	4.42917	0	0	5.0059	4.42284e-09	4.26404e-08
Spry4	213.431	236.165	275.759	107.407	128.223	110.5	1.06611	5.18882e-09	4.97233e-08
Crlf1	81.3488	88.206	93.8347	28.7896	21.1938	8.26172	2.18434	5.40799e-09	5.17004e-08
Serpinb9b	83.0982	51.2164	56.4923	13.2875	9.53723	10.3271	2.52958	6.56252e-09	6.21545e-08
St6gal1	155.7	128.041	143.624	63.1157	48.7458	50.603	1.39775	6.81776e-09	6.44144e-08
Fbxo10	228.301	270.309	271.929	115.158	113.387	147.678	1.03216	6.82214e-09	6.44243e-08
Osbp2	22.7427	59.7525	56.4923	1.10729	2.11938	1.03271	5.02485	6.8767e-09	6.49079e-08
4930550L24Rik	140.83	184.948	152.242	71.974	59.3427	59.8975	1.32246	8.24644e-09	7.72714e-08
Tead4	188.064	186.845	209.692	97.4417	90.0738	79.519	1.13136	8.32114e-09	7.79337e-08
Ntrk1	174.944	175.464	171.392	77.5105	65.7009	83.6499	1.20143	8.39431e-09	7.85429e-08
Sema3a	243.172	228.577	258.524	124.017	133.521	86.748	1.08631	9.61194e-09	8.94173e-08
Slc22a23	277.286	298.762	248.949	170.523	104.91	107.402	1.11035	9.94182e-09	9.23974e-08
Pdgfa	185.44	181.154	238.417	76.4032	92.1932	98.1079	1.17956	1.01729e-08	9.43789e-08
Nnmt	133.832	107.175	146.497	44.2917	52.9846	39.2432	1.50569	1.02117e-08	9.46782e-08
Camp	16.6196	10.433	22.0224	84.1542	66.7606	69.1919	-2.1649	1.02361e-08	9.4859e-08
Lif	195.062	206.763	220.224	90.798	91.1335	110.5	1.08727	1.08702e-08	1.00495e-07
Muc2	76.1005	79.67	79.4722	26.575	10.5969	16.5234	2.13647	1.10277e-08	1.01853e-07
Wincr1	119.836	120.453	130.22	42.0771	51.9249	21.687	1.68185	1.19307e-08	1.09932e-07
Slco1a5	62.105	50.2679	67.9823	9.96563	3.17908	14.458	2.70515	1.2368e-08	1.13636e-07
Epdr1	130.333	151.752	178.094	58.6865	69.9397	49.5703	1.3683	1.33627e-08	1.22601e-07
Apcdd1	204.684	191.587	164.689	78.6178	90.0738	83.6499	1.15283	1.35636e-08	1.24327e-07
Il24	76.9752	49.3195	58.4073	9.96563	2.11938	14.458	2.79726	1.36837e-08	1.25368e-07
Tgfb3	92.7201	101.484	113.942	17.7167	24.3729	42.3413	1.8614	1.40572e-08	1.28426e-07
Tcp11l2	203.809	211.505	229.799	93.0126	76.2978	121.86	1.14595	1.46438e-08	1.33344e-07
Crhbp	27.991	31.2989	34.4699	0	0	0	7.31563	1.49567e-08	1.35746e-07
Sez6l2	38.4876	57.8556	67.0248	153.914	121.865	172.463	-1.46036	1.51215e-08	1.37114e-07
Pyroxd2	173.194	132.783	162.774	65.3302	65.7009	61.9629	1.28132	1.60847e-08	1.45507e-07
Ccdc88c	173.194	171.67	188.627	91.9053	64.6412	76.4209	1.19663	1.61344e-08	1.4582e-07
Lonrf3	159.199	167.876	202.989	64.223	74.1784	87.7808	1.22601	1.90103e-08	1.70696e-07
Cxcl9	15.7449	23.7113	22.0224	84.1542	93.2529	62.9956	-1.97066	1.97553e-08	1.76893e-07
Cryab	95.3443	84.4122	81.3872	28.7896	19.0745	4.13086	2.33847	2.01696e-08	1.80353e-07
Irs1	84.8477	73.0308	80.4297	22.1458	12.7163	24.7852	1.99841	2.10886e-08	1.88135e-07
Kctd12b	119.836	90.1029	94.7922	31.0042	38.1489	23.7524	1.71615	2.12533e-08	1.8943e-07
1700058P15Rik	70.8522	62.5978	66.0673	141.733	163.193	161.104	-1.22348	2.13939e-08	1.90596e-07
Wfdc2	309.65	294.969	332.251	157.236	167.431	69.1919	1.2522	2.71354e-08	2.3976e-07
Igfbp7	253.668	243.752	270.972	158.343	100.671	117.729	1.03013	2.78469e-08	2.45598e-07
Atp13a4	84.8477	76.8246	90.9622	18.824	30.7311	18.5889	1.88974	2.79634e-08	2.46513e-07
Ifit3b	35.8634	25.6082	42.1299	102.978	116.566	97.0752	-1.61143	2.80362e-08	2.47043e-07
Pax9	146.953	154.598	161.817	77.5105	61.4621	52.6685	1.27594	2.84575e-08	2.50527e-07
Hcn2	172.319	202.02	180.967	84.1542	95.3723	73.3228	1.13511	2.86248e-08	2.51656e-07
Ccdc9b	148.702	112.866	147.454	43.1844	62.5218	46.4722	1.42612	2.86605e-08	2.51856e-07
Rhox2h	209.058	243.752	223.097	84.1542	123.984	114.631	1.06403	3.10551e-08	2.72158e-07
Il12a	170.57	109.072	133.092	249.141	268.102	327.371	-1.03142	3.50093e-08	3.05842e-07
Spns2	131.208	106.227	144.582	48.7209	43.4474	50.603	1.41991	3.56056e-08	3.10491e-07
Epop	49.8589	66.3916	59.3648	143.948	171.67	123.926	-1.32529	3.68781e-08	3.21153e-07
Gng11	201.185	169.773	183.839	88.5834	74.1784	92.9443	1.11802	3.8096e-08	3.31163e-07
Nppb	45.4853	48.371	43.0873	1.10729	0	0	6.90101	3.8246e-08	3.32318e-07
Atp9a	101.467	116.66	80.4297	29.8969	34.9698	30.9814	1.63904	5.47467e-08	4.70205e-07
Mdk	45.4853	40.7834	54.5773	118.48	111.268	140.449	-1.39542	6.07024e-08	5.18825e-07
Ncam1	160.073	146.062	193.414	50.9354	69.9397	84.6826	1.27787	6.70724e-08	5.69248e-07
Mturn	146.078	134.68	116.815	47.6136	63.5815	41.3086	1.38352	7.07239e-08	5.98403e-07
Fam78b	105.841	101.484	111.07	39.8625	33.9101	40.2759	1.48123	7.37146e-08	6.22347e-07
Atg9b	92.7201	89.1545	88.0897	25.4677	31.7908	28.916	1.64654	7.4254e-08	6.26354e-07
Tnxb	60.3556	62.5978	74.6847	12.1802	21.1938	10.3271	2.17658	7.44701e-08	6.27904e-07
Zc3hav1l	109.34	101.484	122.56	40.9698	29.6714	46.4722	1.50855	7.62286e-08	6.42171e-07
Raet1e	105.841	104.33	116.815	43.1844	39.2086	37.1777	1.4522	7.96757e-08	6.69172e-07
Cox4i2	40.237	55.0102	46.9173	5.53646	9.53723	6.19629	2.73794	8.02712e-08	6.73589e-07
Apold1	44.6106	44.5772	50.7473	5.53646	4.23877	10.3271	2.7928	8.54171e-08	7.14911e-07
Gpat3	105.841	129.938	116.815	56.4719	25.4326	35.1123	1.59473	8.70237e-08	7.27728e-07
Wfdc1	45.4853	35.0927	43.0873	4.42917	5.29846	5.16357	3.05273	9.11312e-08	7.60435e-07
Ptprf	37.6129	26.5567	55.5348	5.53646	3.17908	0	3.80113	9.56542e-08	7.95776e-07
Tfdp2	169.695	199.175	187.669	86.3688	87.9544	93.9771	1.05144	9.80363e-08	8.14543e-07
Lmo1	122.461	127.093	162.774	67.5448	48.7458	42.3413	1.38035	1.02047e-07	8.43867e-07
Gm31718	108.465	105.278	82.3447	35.4334	36.0295	26.8506	1.59306	1.06092e-07	8.75839e-07
2700038G22Rik	195.937	164.082	173.307	57.5792	103.85	48.5376	1.34536	1.2712e-07	1.04409e-06
Esco2	183.691	151.752	150.327	76.4032	54.0443	80.5518	1.204	1.52185e-07	1.23528e-06
Cep97	155.7	189.69	184.797	59.7938	70.9994	100.173	1.19525	1.52678e-07	1.23877e-06
Hebp2	66.4786	105.278	89.0472	24.3604	30.7311	8.26172	2.04459	1.65509e-07	1.33727e-06
F3	174.944	150.804	165.647	57.5792	82.656	79.519	1.15942	1.67138e-07	1.3493e-06
Arhgap28	174.069	209.608	178.094	95.2271	98.5514	68.1592	1.10191	1.71337e-07	1.38262e-06
Mboat2	87.4718	111.917	93.8347	17.7167	42.3877	28.916	1.71599	1.72499e-07	1.39084e-06
Spsb1	207.308	214.35	202.032	110.729	99.611	45.4395	1.2891	1.76933e-07	1.42422e-06
Fads2	48.1095	51.2164	41.1724	114.051	104.91	142.515	-1.36345	1.77396e-07	1.42735e-06
Ngf	127.709	114.763	110.112	42.0771	52.9846	42.3413	1.35992	1.78365e-07	1.43455e-06
Plxdc1	195.062	177.36	228.842	115.158	91.1335	78.4863	1.08007	1.7908e-07	1.4397e-06
Gm14023	173.194	206.763	139.795	79.725	85.835	61.9629	1.19307	1.87894e-07	1.50744e-06
Kcnab3	70.8522	61.6494	54.5773	19.9313	6.35815	13.4253	2.24186	1.94675e-07	1.55668e-06
Mapk8ip1	163.572	163.134	141.709	58.6865	62.5218	84.6826	1.18414	2.22762e-07	1.77103e-06
Spint1	173.194	180.206	213.522	93.0126	101.73	79.519	1.04758	2.28789e-07	1.81745e-06
Ednrb	177.568	165.979	196.287	93.0126	70.9994	92.9443	1.07109	2.33592e-07	1.85332e-06
Cd86	100.593	136.577	130.22	42.0771	58.2831	38.2105	1.40559	2.34616e-07	1.86068e-06
Syt17	62.9797	53.1133	54.5773	15.5021	7.41784	13.4253	2.23444	2.35942e-07	1.87044e-06
AL805899.1	125.959	113.814	100.537	44.2917	34.9698	49.5703	1.40173	2.45109e-07	1.93505e-06
Ak1	168.821	157.443	166.604	70.8667	68.88	89.8462	1.10092	2.64288e-07	2.07728e-06
Rab4a	187.19	192.536	156.072	90.798	89.0141	78.4863	1.05395	2.70327e-07	2.12109e-06
Clip4	56.8567	47.4226	61.2798	7.75105	16.9551	8.26172	2.3267	2.80107e-07	2.19006e-06
Mettl7b	47.2348	56.9071	46.9173	13.2875	9.53723	5.16357	2.43975	3.24835e-07	2.52246e-06
Tmem238	108.465	103.381	128.305	49.8282	46.6264	27.8833	1.45472	3.43166e-07	2.65742e-06
Tmem158	216.93	174.515	177.137	93.0126	98.5514	90.8789	1.01061	3.43313e-07	2.65742e-06
Xrcc5	165.322	175.464	156.072	75.2959	92.1932	61.9629	1.1154	3.65667e-07	2.81245e-06
Ptk7	195.062	217.195	177.137	108.515	101.73	84.6826	1.00028	3.71219e-07	2.85289e-06
Chic1	190.689	204.866	171.392	84.1542	112.327	62.9956	1.12859	3.90909e-07	3.00064e-06
Gm16008	70.8522	64.4947	41.1724	15.5021	13.776	3.09814	2.45648	4.01763e-07	3.07907e-06
Nhs	18.3691	33.1958	21.0649	77.5105	92.1932	71.2573	-1.73351	4.25534e-07	3.2471e-06
Il34	149.577	113.814	164.689	53.15	72.0591	27.8833	1.48556	4.32811e-07	3.30133e-06
Kcnc3	189.814	178.309	220.224	101.871	75.2381	109.468	1.0373	4.40113e-07	3.35439e-06
Mgst2	195.937	200.123	249.907	79.725	122.924	113.599	1.02786	4.96246e-07	3.75267e-06
Ppm1n	16.6196	22.7628	26.8099	100.764	93.2529	48.5376	-1.87587	5.40788e-07	4.06987e-06
Cacna2d1	81.3488	84.4122	100.537	34.3261	32.8505	15.4907	1.69135	5.50721e-07	4.13875e-06
Fam13a	74.3511	90.1029	60.3223	19.9313	25.4326	20.6543	1.76711	5.68598e-07	4.26316e-06
Cx3cl1	68.228	92.9483	84.2597	16.6094	22.2535	34.0796	1.74461	6.15986e-07	4.58649e-06
Mical1	163.572	161.237	166.604	76.4032	62.5218	92.9443	1.08261	6.80609e-07	5.04438e-06
Comtd1	62.105	49.3195	53.6198	116.266	128.223	136.318	-1.20496	7.0208e-07	5.19158e-06
Fgf7	63.8544	39.835	52.6623	116.266	117.626	149.744	-1.29284	7.07257e-07	5.22587e-06
Trib2	63.8544	60.7009	69.8973	14.3948	23.3132	4.13086	2.22048	7.21693e-07	5.33051e-06
Chst5	176.693	165.979	195.329	79.725	107.029	56.7993	1.14425	7.29491e-07	5.37989e-06
Tmem154	114.588	106.227	118.73	56.4719	42.3877	36.145	1.33372	7.94628e-07	5.83803e-06
Klhdc1	162.698	141.319	105.325	53.15	48.7458	67.1265	1.27621	8.0059e-07	5.87694e-06
Lepr	56.8567	64.4947	63.1948	2.21458	3.17908	22.7197	2.70009	8.26385e-07	6.05984e-06
Cystm1	75.2258	86.3091	99.5796	33.2188	32.8505	20.6543	1.59197	8.43045e-07	6.17499e-06
Ifi208	80.4741	76.8246	80.4297	177.167	135.641	180.725	-1.05357	9.0234e-07	6.59185e-06
Casp12	139.955	142.268	115.857	58.6865	64.6412	52.6685	1.17852	9.65962e-07	7.04068e-06
Gm13889	86.5971	107.175	82.3447	37.6479	31.7908	10.3271	1.79707	1.0626e-06	7.71601e-06
Gm6545	74.3511	85.3607	82.3447	163.879	134.581	232.361	-1.13464	1.10896e-06	8.03757e-06
Zbtb10	171.445	154.598	148.412	73.0813	84.7754	73.3228	1.03779	1.16178e-06	8.40464e-06
Lrrc4	17.4944	26.5567	21.0649	91.9053	83.7157	49.5703	-1.79136	1.23267e-06	8.89122e-06
Mc1r	47.2348	54.0618	47.8748	15.5021	6.35815	9.29443	2.26523	1.24174e-06	8.94966e-06
Clcn2	110.215	98.639	128.305	54.2573	38.1489	43.374	1.31373	1.29962e-06	9.34251e-06
Tigit	76.1005	50.2679	55.5348	15.5021	20.1341	8.26172	2.05553	1.35818e-06	9.73092e-06
Gpr137c	59.4808	47.4226	23.9374	8.85834	7.41784	2.06543	2.8461	1.37256e-06	9.82459e-06
Nrcam	23.6174	38.8865	36.3849	2.21458	0	0	5.52833	1.40481e-06	1.00428e-05
Col5a2	193.313	135.629	157.029	94.1198	55.104	66.0938	1.1779	1.47724e-06	1.05333e-05
Dnm3os	81.3488	54.0618	64.1523	19.9313	22.2535	13.4253	1.84712	1.5009e-06	1.06902e-05
Rhoh	147.827	147.01	116.815	75.2959	51.9249	53.7012	1.18907	1.52283e-06	1.08146e-05
4930523C07Rik	99.7179	105.278	123.517	42.0771	34.9698	53.7012	1.32704	1.60275e-06	1.13281e-05
Tcf7	14.8702	21.8144	13.405	58.6865	57.2234	65.061	-1.85495	1.6611e-06	1.17106e-05
H2afy3	55.1073	35.0927	30.6399	5.53646	5.29846	8.26172	2.66038	1.84054e-06	1.28771e-05
Hmgcll1	64.7292	56.9071	56.4923	13.2875	11.6566	21.687	1.93042	1.85783e-06	1.29934e-05
Dusp8	75.2258	86.3091	81.3872	21.0386	27.552	34.0796	1.55116	1.9304e-06	1.3462e-05
Mmp2	55.1073	35.0927	55.5348	135.09	119.745	101.206	-1.2863	1.95164e-06	1.36052e-05
Faim2	18.3691	49.3195	30.6399	2.21458	0	0	5.51884	2.11258e-06	1.46376e-05
Jaml	75.2258	83.4638	73.7272	32.1115	14.8357	26.8506	1.65715	2.1297e-06	1.47509e-05
Mat1a	0	0	4.78748	21.0386	40.2683	24.7852	-4.20334	2.13626e-06	1.47858e-05
Rnf144b	125.085	111.917	144.582	62.0084	59.3427	47.5049	1.1775	2.25905e-06	1.55522e-05
Piwil2	142.579	142.268	135.007	80.8323	50.8652	59.8975	1.13429	2.2653e-06	1.55842e-05
Des	27.991	38.8865	38.2999	6.64375	5.29846	0	3.1539	2.30033e-06	1.58027e-05
Nacad	43.7359	43.6288	56.4923	5.53646	15.8954	7.229	2.32389	2.3798e-06	1.63313e-05
AC241886.2	90.9707	59.7525	43.0873	160.557	136.7	156.973	-1.22392	2.42713e-06	1.66384e-05
Ephb3	42.8612	35.0927	42.1299	6.64375	9.53723	5.16357	2.49365	2.4944e-06	1.70513e-05
Rtn4rl2	56.8567	51.2164	67.0248	8.85834	3.17908	22.7197	2.32538	2.51809e-06	1.71768e-05
Naip1	135.581	109.072	136.922	56.4719	60.4024	55.7666	1.14462	2.57403e-06	1.75213e-05
Paqr8	80.4741	61.6494	85.2172	28.7896	27.552	13.4253	1.70873	2.67394e-06	1.81376e-05
Gm17745	72.6016	33.1958	50.7473	11.0729	11.6566	11.3599	2.20116	2.67718e-06	1.81521e-05
Kcnb1	58.6061	85.3607	67.0248	18.824	26.4923	19.6216	1.69828	2.70209e-06	1.83094e-05
Zfp697	89.2213	97.6905	116.815	42.0771	41.328	39.2432	1.30768	2.76373e-06	1.86878e-05
Smco4	164.447	153.649	145.539	70.8667	89.0141	68.1592	1.02419	2.78161e-06	1.8789e-05
Pkp3	123.335	144.165	99.5796	54.2573	41.328	59.8975	1.23921	3.07338e-06	2.0666e-05
Arhgap22	137.331	199.175	140.752	70.8667	79.4769	76.4209	1.07227	3.10125e-06	2.0839e-05
Ifitm7	0	5.69071	0	32.1115	21.1938	32.0142	-3.92909	3.82418e-06	2.53362e-05
Oplah	117.212	121.402	135.965	70.8667	45.5668	48.5376	1.18531	3.889e-06	2.57392e-05
Cxcr4	90.096	79.67	80.4297	33.2188	30.7311	7.229	1.81989	3.98387e-06	2.63401e-05
Xkr5	40.237	27.5051	58.4073	12.1802	3.17908	0	3.05907	4.01129e-06	2.65123e-05
Trpa1	53.3578	40.7834	36.3849	9.96563	10.5969	6.19629	2.29111	4.13927e-06	2.7293e-05
Mastl	155.7	181.154	131.177	79.725	77.3575	74.3555	1.01651	4.33348e-06	2.85152e-05
Ephb4	165.322	126.144	157.987	53.15	49.8055	92.9443	1.19581	4.47617e-06	2.93843e-05
Col12a1	147.827	138.474	151.284	62.0084	82.656	70.2246	1.02508	4.4914e-06	2.94742e-05
Gm37145	79.5994	81.5669	82.3447	22.1458	34.9698	30.9814	1.46418	4.52847e-06	2.97075e-05
Tcam1	42.8612	19.9175	39.2574	4.42917	6.35815	2.06543	2.99447	4.70911e-06	3.07882e-05
Sh3d21	44.6106	75.8761	59.3648	22.1458	14.8357	10.3271	1.93079	4.80413e-06	3.13776e-05
Zfp607b	39.3623	73.0308	67.9823	21.0386	8.47754	15.4907	2.00433	4.80954e-06	3.14023e-05
Apex1	76.1005	71.1339	61.2798	147.27	127.163	151.809	-1.03012	4.84692e-06	3.16206e-05
Plcb1	85.7224	68.2885	57.4498	17.7167	24.3729	25.8179	1.63762	5.25001e-06	3.40873e-05
F11r	118.087	101.484	115.857	28.7896	44.5071	60.9302	1.31745	5.28479e-06	3.42856e-05
Gm5152	20.9932	10.433	17.2349	0	0	0	6.37146	5.37851e-06	3.4812e-05
Calhm6	39.3623	37.9381	30.6399	87.4761	94.3126	87.7808	-1.31884	5.44051e-06	3.51662e-05
Colgalt2	11.3713	21.8144	15.3199	0	0	0	6.36397	5.4548e-06	3.52468e-05
Card10	22.7427	13.2783	12.4475	0	0	0	6.36648	5.50406e-06	3.55295e-05
Osmr	131.208	111.917	110.112	53.15	60.4024	45.4395	1.15329	5.88013e-06	3.78184e-05
Mlph	26.2415	39.835	27.7674	2.21458	3.17908	6.19629	3.00629	6.01266e-06	3.85938e-05
4930579G24Rik	143.454	147.958	150.327	83.0469	77.3575	57.832	1.01908	6.21978e-06	3.9844e-05
Ctnnal1	76.1005	86.3091	89.0472	43.1844	21.1938	23.7524	1.51675	6.4384e-06	4.11764e-05
Usp17la	20.1185	18.969	38.2999	1.10729	2.11938	1.03271	4.18099	6.48947e-06	4.14619e-05
Fstl3	115.463	176.412	160.859	78.6178	72.0591	65.061	1.06884	6.64688e-06	4.24117e-05
Celf4	92.7201	68.2885	79.4722	31.0042	32.8505	23.7524	1.4594	6.88338e-06	4.38196e-05
Phlda2	3.49887	16.1237	3.82999	35.4334	57.2234	40.2759	-2.51164	7.47899e-06	4.74396e-05
Rsph10b	23.6174	22.7628	27.7674	2.21458	0	2.06543	4.11899	7.80289e-06	4.93971e-05
Prr5l	45.4853	39.835	42.1299	5.53646	14.8357	5.16357	2.31849	8.33536e-06	5.25959e-05
Prob1	60.3556	74.9277	64.1523	22.1458	23.3132	21.687	1.56997	8.64455e-06	5.43529e-05
Cyp46a1	28.8657	24.6597	35.4274	5.53646	4.23877	0	3.20276	9.40273e-06	5.87944e-05
Pnma5	15.7449	18.969	17.2349	46.5063	65.7009	58.8647	-1.7218	9.56238e-06	5.97155e-05
Zbtb26	135.581	137.526	129.262	70.8667	56.1637	71.2573	1.02126	9.81428e-06	6.11899e-05
Ssc5d	34.9887	39.835	69.8973	16.6094	8.47754	4.13086	2.31675	1.03514e-05	6.43731e-05
Epn3	11.3713	12.3299	21.0649	0	0	0	6.24824	1.04037e-05	6.46151e-05
Fbxo41	39.3623	32.2474	28.7249	8.85834	4.23877	0	2.95791	1.12544e-05	6.96082e-05
9330188P03Rik	51.6084	72.0823	43.0873	21.0386	6.35815	14.458	1.99863	1.15325e-05	7.12146e-05
Peg3	151.326	133.732	143.624	77.5105	79.4769	42.3413	1.10764	1.18513e-05	7.29967e-05
2810013P06Rik	131.208	124.247	162.774	52.0427	77.3575	71.2573	1.05715	1.27793e-05	7.83638e-05
5830408C22Rik	62.9797	55.9587	57.4498	18.824	12.7163	22.7197	1.70027	1.27938e-05	7.84277e-05
Zfp532	90.096	72.0823	100.537	40.9698	26.4923	35.1123	1.35841	1.31846e-05	8.06446e-05
Lgr6	135.581	106.227	119.687	73.0813	45.5668	37.1777	1.21877	1.32658e-05	8.10646e-05
Slc5a5	25.3668	26.5567	21.0649	3.32188	2.11938	0	3.76791	1.38171e-05	8.42739e-05
1700003M07Rik	14.8702	2.84536	11.49	47.6136	59.3427	33.0469	-2.2525	1.39931e-05	8.52133e-05
Mdga1	78.7246	87.2576	93.8347	38.7552	39.2086	17.5562	1.44674	1.40283e-05	8.53738e-05
Gm6634	65.6039	56.9071	58.4073	7.75105	19.0745	24.7852	1.803	1.41602e-05	8.60683e-05
Etfbkmt	105.841	96.7421	89.0472	27.6823	41.328	50.603	1.28278	1.46928e-05	8.90262e-05
Elf3	48.1095	43.6288	75.6422	15.5021	20.1341	10.3271	1.86536	1.63107e-05	9.83675e-05
Bbs2	103.217	100.536	115.857	43.1844	42.3877	57.832	1.15415	1.64985e-05	9.94689e-05
Gfra4	62.9797	81.5669	59.3648	21.0386	29.6714	6.19629	1.84491	1.68334e-05	0.00010133
Col2a1	44.6106	29.402	43.0873	1.10729	13.776	1.03271	2.87641	1.73554e-05	0.000104408
Cda	111.089	165.979	143.624	71.974	76.2978	38.2105	1.17498	1.7717e-05	0.000106385
Gbp8	34.9887	24.6597	29.6824	4.42917	6.35815	2.06543	2.80243	1.78648e-05	0.000107205
Cfh	121.586	118.556	126.39	47.6136	54.0443	72.29	1.07274	1.87851e-05	0.000112172
Dnal1	169.695	129.938	146.497	50.9354	83.7157	82.6172	1.03635	1.89299e-05	0.000112862
Shc4	39.3623	36.0412	46.9173	8.85834	12.7163	6.19629	2.1403	1.93561e-05	0.000115297
Amigo3	78.7246	65.4432	88.0897	158.343	118.685	191.052	-1.01147	1.95074e-05	0.000116091
Kctd1	84.8477	63.5463	51.7048	131.768	118.685	174.529	-1.08422	1.96656e-05	0.00011696
Il33	34.114	28.4536	42.1299	7.75105	6.35815	6.19629	2.36823	1.9728e-05	0.00011726
Btc	29.7404	25.6082	40.2149	1.10729	2.11938	9.29443	2.91438	1.97666e-05	0.000117417
Add2	61.2303	38.8865	41.1724	7.75105	10.5969	16.5234	2.01475	1.99691e-05	0.000118526
Adamtsl3	117.212	111.917	131.177	63.1157	60.4024	51.6357	1.04151	2.08691e-05	0.000123587
Gm35019	32.3646	37.9381	35.4274	5.53646	10.5969	0	2.71864	2.32151e-05	0.000136685
D930048N14Rik	91.8454	98.639	83.3022	50.9354	33.9101	23.7524	1.33881	2.37098e-05	0.000139344
Gm36172	70.8522	53.1133	45.0023	12.1802	18.0148	20.6543	1.73051	2.48079e-05	0.000145092
Esr1	122.461	73.0308	89.0472	44.2917	42.3877	22.7197	1.38375	2.54101e-05	0.000148525
Dok4	118.962	104.33	90.0047	57.5792	43.4474	39.2432	1.16294	2.75471e-05	0.000160097
Gm7665	125.959	112.866	140.752	70.8667	62.5218	55.7666	1.00616	2.88679e-05	0.000166922
Slc14a1	90.096	83.4638	97.6647	34.3261	47.6861	34.0796	1.22376	3.03912e-05	0.000174842
Cpne7	43.7359	17.0721	37.3424	6.64375	6.35815	0	2.93032	3.10608e-05	0.000178482
Sh3gl3	46.3601	67.3401	40.2149	17.7167	14.8357	11.3599	1.81221	3.11517e-05	0.000178951
Gm37607	50.7337	54.0618	49.7898	8.85834	11.6566	22.7197	1.83136	3.13999e-05	0.000180216
Myb	8.74718	12.3299	10.5325	39.8625	37.0892	45.4395	-1.95651	3.1742e-05	0.000181969
Mtmr7	91.8454	108.124	84.2597	42.0771	43.4474	41.3086	1.16406	3.30734e-05	0.000189037
P3h4	104.091	110.969	151.284	54.2573	65.7009	54.7339	1.06693	3.41953e-05	0.000194931
Dixdc1	104.091	86.3091	104.367	47.6136	33.9101	49.5703	1.16944	3.46493e-05	0.000197113
Sema7a	72.6016	72.0823	58.4073	29.8969	18.0148	25.8179	1.46408	3.484e-05	0.000197968
Bdkrb2	69.9775	80.6184	67.0248	33.2188	25.4326	25.8179	1.36713	3.48946e-05	0.000198159
Gm43980	109.34	98.639	86.1747	45.399	45.5668	43.374	1.13195	3.55955e-05	0.000201902
Tmod1	13.1208	29.402	25.8524	1.10729	1.05969	3.09814	3.68441	3.5945e-05	0.000203825
Hoxa9	107.59	108.124	83.3022	49.8282	49.8055	28.916	1.22117	3.63356e-05	0.000205739
Map2	40.237	30.3505	26.8099	7.75105	7.41784	1.03271	2.59951	3.64888e-05	0.000206529
Fmo5	104.091	110.969	101.495	52.0427	58.2831	33.0469	1.14465	3.95943e-05	0.000222757
Map1a	51.6084	59.7525	55.5348	23.2531	19.0745	8.26172	1.72763	4.03439e-05	0.000226645
Pbp2	28.8657	22.7628	14.3624	2.21458	2.11938	1.03271	3.62948	4.13768e-05	0.00023211
St14	92.7201	103.381	90.0047	38.7552	32.8505	53.7012	1.18906	4.15123e-05	0.000232803
Caprin2	110.215	119.505	100.537	55.3646	50.8652	54.7339	1.03711	4.17986e-05	0.000234273
Cyp26b1	75.2258	51.2164	45.9598	15.5021	18.0148	21.687	1.64276	4.22401e-05	0.000236611
Ppp1r3c	16.6196	32.2474	28.7249	0	3.17908	5.16357	3.19591	4.27746e-05	0.000239466
2700099C18Rik	95.3443	91.0514	92.8772	38.7552	52.9846	25.8179	1.24989	4.34427e-05	0.000242715
Sox12	92.7201	99.5874	133.092	44.2917	36.0295	62.9956	1.18012	4.44814e-05	0.000247874
Wnt5a	122.461	128.041	102.452	59.7938	60.4024	55.7666	1.00503	4.46832e-05	0.000248927
Apoa1	0.874718	3.79381	4.78748	14.3948	30.7311	30.9814	-3.02798	4.56514e-05	0.000254102
Ccdc120	98.8432	131.835	126.39	53.15	72.0591	41.3086	1.10013	4.7243e-05	0.000262433
Dusp10	200.31	168.824	180.009	116.266	104.91	49.5703	1.02351	4.75361e-05	0.000263909
Dennd5b	103.217	115.711	89.0472	46.5063	57.2234	36.145	1.13981	4.78853e-05	0.000265704
A930037H05Rik	38.4876	32.2474	56.4923	96.3344	94.3126	97.0752	-1.17897	4.89288e-05	0.000271252
Matn2	110.215	123.299	103.41	38.7552	56.1637	64.0283	1.0809	5.06151e-05	0.0002802
Slc39a7	49.8589	63.5463	55.5348	98.549	125.044	118.762	-1.02119	5.18164e-05	0.000286358
Stab2	18.3691	17.0721	24.8949	1.10729	2.11938	0	4.23462	5.53398e-05	0.000304526
Kcnq2	60.3556	71.1339	56.4923	29.8969	10.5969	21.687	1.59935	5.62194e-05	0.000308875
Gipc2	67.3533	73.0308	48.8323	28.7896	22.2535	13.4253	1.55865	5.88221e-05	0.000322406
Uox	26.2415	18.0206	30.6399	3.32188	5.29846	0	3.12901	6.17419e-05	0.000337931
Gpr173	48.9842	23.7113	15.3199	4.42917	5.29846	3.09814	2.78464	6.40581e-05	0.000349718
Mfsd9	85.7224	62.5978	73.7272	18.824	25.4326	39.2432	1.40757	6.43657e-05	0.000351298
Ms4a8a	57.7314	55.9587	54.5773	23.2531	18.0148	17.5562	1.51884	6.44323e-05	0.000351563
Kcnk2	89.2213	120.453	123.517	55.3646	58.2831	46.4722	1.05653	6.5112e-05	0.000355071
Axdnd1	32.3646	33.1958	23.9374	5.53646	6.35815	5.16357	2.39243	6.55959e-05	0.000357408
Pcsk6	59.4808	73.0308	80.4297	23.2531	25.4326	34.0796	1.3596	6.58828e-05	0.000358669
M1ap	73.4763	69.237	53.6198	135.09	100.671	160.071	-1.01038	6.63354e-05	0.00036093
2810403D21Rik	27.1163	30.3505	25.8524	6.64375	2.11938	5.16357	2.58512	6.69223e-05	0.000363714
Them6	64.7292	71.1339	82.3447	138.412	103.85	206.543	-1.04253	6.86066e-05	0.000372136
Lgi2	98.8432	113.814	107.24	60.9011	54.0443	33.0469	1.11471	6.90097e-05	0.000374008
Gm4262	28.8657	42.6803	29.6824	4.42917	6.35815	10.3271	2.25351	6.99333e-05	0.00037859
Il11	33.2393	20.8659	17.2349	4.42917	3.17908	0	3.24919	7.00914e-05	0.00037934
Ptpdc1	97.9684	82.5153	86.1747	36.5406	49.8055	30.9814	1.18565	7.3601e-05	0.000397224
Padi1	17.4944	25.6082	17.2349	3.32188	0	0	4.22477	7.42703e-05	0.000400501
AC131339.2	58.6061	41.7319	36.3849	18.824	9.53723	9.29443	1.8683	7.64942e-05	0.000411119
Dus4l	86.5971	90.1029	95.7497	44.2917	41.328	41.3086	1.10206	7.77101e-05	0.000417306
Gm11033	37.6129	31.2989	26.8099	9.96563	6.35815	2.06543	2.3923	7.91882e-05	0.000424655
Smoc1	54.2325	75.8761	70.8547	37.6479	15.8954	10.3271	1.66058	8.08204e-05	0.000433048
Gnao1	45.4853	48.371	45.9598	16.6094	16.9551	4.13086	1.89741	8.11749e-05	0.000434587
Gprc5b	81.3488	64.4947	100.537	39.8625	37.0892	23.7524	1.29327	8.37334e-05	0.000447789
Esyt3	32.3646	35.0927	44.0448	6.64375	3.17908	14.458	2.19195	8.59283e-05	0.000458766
Gm15880	10.4966	14.2268	8.61747	0	0	0	5.82442	8.61327e-05	0.00045973
Frk	135.581	95.7936	101.495	59.7938	45.5668	55.7666	1.04906	8.64833e-05	0.000461475
BC106175	19.2438	9.48452	5.74498	0	0	0	5.87617	9.06506e-05	0.000481984
Syt16	18.3691	18.969	11.49	0	1.05969	0	5.41406	9.27076e-05	0.00049184
Mybl1	123.335	86.3091	90.9622	38.7552	61.4621	25.8179	1.2563	9.31908e-05	0.000493863
Gfpt2	55.1073	32.2474	44.0448	6.64375	10.5969	17.5562	1.9117	9.58616e-05	0.0005076
Xpnpep2	12.2461	18.969	3.82999	0	0	0	5.89706	9.63038e-05	0.000509802
E130308A19Rik	89.2213	123.299	131.177	46.5063	45.5668	70.2246	1.07884	9.6786e-05	0.000511935
Rab15	34.114	23.7113	30.6399	9.96563	3.17908	0	2.77201	9.83173e-05	0.000519608
Hapln4	90.9707	72.0823	86.1747	32.1115	32.8505	44.4067	1.18694	0.000102454	0.000540583
Itgb4	21.868	30.3505	30.6399	4.42917	3.17908	7.229	2.47561	0.0001097	0.000576147
Ptn	0	0	0	7.75105	9.53723	12.3926	-5.86104	0.000115347	0.000603186
Mex3a	116.338	110.969	156.072	70.8667	74.1784	36.145	1.08309	0.000118016	0.000616481
Mst1	46.3601	44.5772	52.6623	15.5021	12.7163	18.5889	1.6158	0.000118966	0.000620851
Gm47251	31.4899	15.1752	22.0224	3.32188	4.23877	1.03271	3.00786	0.000123874	0.000644125
Lmntd2	27.991	26.5567	11.49	2.21458	4.23877	0	3.36515	0.00012471	0.00064795
Gck	11.3713	11.3814	8.61747	0	0	0	5.73723	0.0001265	0.000656543
Msx1	20.1185	28.4536	34.4699	2.21458	6.35815	6.19629	2.48139	0.000134888	0.000695604
9130230L23Rik	69.1027	76.8246	79.4722	27.6823	23.3132	42.3413	1.2688	0.000135469	0.000698413
Chdh	30.6151	32.2474	17.2349	7.75105	3.17908	2.06543	2.63758	0.000137049	0.00070562
Crabp1	15.7449	12.3299	19.1499	47.6136	44.5071	49.5703	-1.58563	0.000138142	0.000710491
Carmil1	59.4808	45.5257	50.7473	22.1458	8.47754	19.6216	1.63507	0.000139039	0.000713778
Gm26857	19.2438	12.3299	14.3624	50.9354	54.0443	37.1777	-1.62483	0.000141227	0.00072386
Gm11707	28.8657	24.6597	20.1074	66.4375	68.88	52.6685	-1.34866	0.000142397	0.000729084
Necab3	65.6039	87.2576	71.8122	36.5406	33.9101	24.7852	1.23967	0.000143385	0.000733753
F630040K05Rik	28.8657	25.6082	34.4699	8.85834	3.17908	6.19629	2.29096	0.000143466	0.000733894
Wfikkn2	27.1163	26.5567	29.6824	6.64375	1.05969	7.229	2.48141	0.000149415	0.000762597
Rnaset2b	55.982	64.4947	42.1299	155.021	128.223	73.3228	-1.13054	0.00015094	0.000769769
Aqp8	13.9955	11.3814	5.74498	0	0	0	5.72718	0.000155492	0.000790693
Hoxa10	60.3556	65.4432	67.0248	24.3604	33.9101	14.458	1.40821	0.00015855	0.000804131
Tmem53	21.868	19.9175	25.8524	1.10729	1.05969	6.19629	2.99858	0.000158826	0.000805319
Lgals7	20.9932	13.2783	24.8949	2.21458	3.17908	0	3.46741	0.0001589	0.000805483
Hdx	34.9887	41.7319	22.9799	13.2875	4.23877	2.06543	2.3621	0.00016519	0.000836056
Fam214a	77.8499	79.67	99.5796	47.6136	38.1489	30.9814	1.14086	0.000165761	0.000838724
Ovgp1	51.6084	52.1649	40.2149	21.0386	14.8357	11.3599	1.61328	0.000169887	0.000858032
Gpr135	75.2258	40.7834	44.0448	9.96563	14.8357	24.7852	1.68735	0.000171811	0.000866849
D030024E09Rik	32.3646	23.7113	22.9799	6.64375	4.23877	4.13086	2.40324	0.000181274	0.000910318
Tph1	22.7427	18.969	16.2774	2.21458	2.11938	2.06543	3.1818	0.000182111	0.000914284
Cmbl	46.3601	38.8865	32.5549	14.3948	11.6566	7.229	1.82986	0.00018387	0.000922636
4930579C12Rik	23.6174	18.0206	19.1499	4.42917	0	2.06543	3.24213	0.000184289	0.000924503
Gm15513	32.3646	38.8865	39.2574	8.85834	11.6566	10.3271	1.83882	0.000188061	0.000941959
Gc	3.49887	0	4.78748	14.3948	18.0148	35.1123	-3.02481	0.000192709	0.00096275
Gm19589	60.3556	45.5257	60.3223	25.4677	21.1938	6.19629	1.65962	0.000194128	0.000969339
Gm13373	34.114	19.9175	25.8524	3.32188	4.23877	7.229	2.42821	0.000195594	0.000974896
Rnase10	9.6219	4.74226	4.78748	23.2531	40.2683	25.8179	-2.21267	0.000198114	0.000986694
9330159M07Rik	101.467	103.381	102.452	36.5406	66.7606	45.4395	1.04524	0.000198891	0.000989808
Tead3	66.4786	69.237	58.4073	19.9313	15.8954	37.1777	1.40733	0.000201858	0.00100353
Gm14005	57.7314	61.6494	45.9598	120.695	155.775	74.3555	-1.08383	0.000205041	0.00101753
Cyp3a11	0.874718	2.84536	6.70248	24.3604	15.8954	29.9487	-2.7699	0.000205556	0.00101982
Gm36229	27.1163	15.1752	18.1924	3.32188	3.17908	0	3.23504	0.000210812	0.0010427
Gm3375	30.6151	29.402	34.4699	68.6521	65.7009	79.519	-1.17962	0.000211036	0.00104327
Pla1a	60.3556	80.6184	74.6847	33.2188	33.9101	25.8179	1.21444	0.000213794	0.0010561
Adgrl1	111.089	130.886	89.0472	69.7594	46.6264	47.5049	1.01684	0.000216391	0.00106784
Sh3tc2	50.7337	77.7731	63.1948	28.7896	23.3132	24.7852	1.31776	0.000221903	0.00109225
4930471E19Rik	21.868	18.969	24.8949	4.42917	4.23877	0	2.937	0.00022263	0.00109555
Echdc3	80.4741	75.8761	65.1098	33.2188	40.2683	18.5889	1.26921	0.00023	0.00112781
Zfp760	103.217	105.278	82.3447	46.5063	59.3427	25.8179	1.14582	0.000232932	0.00114045
C130036L24Rik	61.2303	52.1649	52.6623	25.4677	16.9551	1.03271	1.9434	0.000233325	0.00114208
Ceacam16	40.237	56.9071	69.8973	16.6094	16.9551	25.8179	1.48729	0.000236803	0.00115794
Pdzd4	83.973	94.8452	100.537	53.15	37.0892	46.4722	1.03135	0.000242954	0.00118562
Nrxn2	7.87246	4.74226	4.78748	27.6823	23.3132	29.9487	-2.21057	0.000245191	0.00119563
Aqp1	25.3668	13.2783	27.7674	0	4.23877	4.13086	2.97301	0.000250863	0.00122172
Tpk1	55.1073	55.0102	47.8748	21.0386	20.1341	18.5889	1.40387	0.000254625	0.00123852
Sprr2e	20.9932	49.3195	29.6824	6.64375	4.23877	11.3599	2.16252	0.000258198	0.001254
Artn	33.2393	50.2679	67.9823	19.9313	16.9551	13.4253	1.59046	0.000261652	0.0012695
5430430B14Rik	51.6084	35.0927	45.9598	14.3948	19.0745	7.229	1.7087	0.000262352	0.00127194
Zfp113	77.8499	73.9792	88.0897	25.4677	46.6264	35.1123	1.15974	0.000263709	0.0012782
Cyp2c52-ps	19.2438	16.1237	14.3624	0	0	2.06543	4.5535	0.000265419	0.00128456
4930442G10Rik	12.2461	20.8659	8.61747	0	1.05969	0	5.18617	0.000275789	0.00133009
Erich2os	15.7449	19.9175	19.1499	2.21458	3.17908	0	3.35607	0.000276591	0.00133363
Gm11476	38.4876	26.5567	16.2774	5.53646	5.29846	5.16357	2.34914	0.000280123	0.00134764
AU022793	58.6061	65.4432	50.7473	26.575	19.0745	23.7524	1.33395	0.000282451	0.00135682
Rnf183	51.6084	47.4226	64.1523	24.3604	20.1341	17.5562	1.39678	0.000290031	0.00139185
Spink2	67.3533	81.5669	51.7048	22.1458	30.7311	29.9487	1.2746	0.000290609	0.00139414
Sema3b	94.4696	58.804	48.8323	29.8969	18.0148	29.9487	1.37914	0.000292179	0.00140111
Pax3	51.6084	49.3195	38.2999	21.0386	11.6566	14.458	1.56642	0.000300441	0.00143895
Ppp1r3g	12.2461	15.1752	25.8524	3.32188	1.05969	0	3.6294	0.000308563	0.00147384
C78283	48.9842	40.7834	35.4274	19.9313	7.41784	10.3271	1.73988	0.00032358	0.00153835
Gm48065	84.8477	71.1339	88.0897	34.3261	37.0892	44.4067	1.07406	0.000338417	0.00160495
Stap2	35.8634	30.3505	36.3849	9.96563	11.6566	7.229	1.83244	0.000352274	0.00166618
Ap3b2	37.6129	35.0927	24.8949	12.1802	8.47754	3.09814	2.04854	0.000357506	0.00168886
Fbxo32	65.6039	67.3401	49.7898	18.824	27.552	27.8833	1.2972	0.000359244	0.00169666
Dpt	31.4899	45.5257	25.8524	8.85834	7.41784	11.3599	1.8941	0.00036052	0.00170227
Lrrn4cl	20.1185	33.1958	14.3624	2.21458	5.29846	3.09814	2.66913	0.000361329	0.00170484
Aoc3	21.868	15.1752	21.0649	4.42917	1.05969	2.06543	2.95547	0.000364367	0.0017175
Zfr2	85.7224	56.9071	62.2373	31.0042	27.552	29.9487	1.21312	0.000364592	0.00171814
Atl1	44.6106	47.4226	40.2149	19.9313	13.776	11.3599	1.55759	0.000378862	0.00177976
Gm5483	19.2438	11.3814	8.61747	0	1.05969	0	5.10057	0.000383468	0.00179965
Gp6	15.7449	27.5051	18.1924	50.9354	58.2831	50.603	-1.38236	0.000384515	0.00180332
Slc4a3	97.9684	80.6184	75.6422	36.5406	48.7458	37.1777	1.05463	0.000384802	0.00180416
Gm16201	68.228	57.8556	59.3648	35.4334	21.1938	18.5889	1.30722	0.000390023	0.00182775
Gm43597	39.3623	65.4432	38.2999	21.0386	16.9551	8.26172	1.63376	0.000394823	0.00184846
Glt8d2	35.8634	22.7628	23.9374	8.85834	6.35815	2.06543	2.26784	0.000396308	0.00185407
Krt19	14.8702	7.58761	4.78748	0	0	0	5.5366	0.000406714	0.00189771
Cck	25.3668	14.2268	25.8524	2.21458	3.17908	5.16357	2.62516	0.000412843	0.00192352
Tdgf1-ps1	33.2393	24.6597	19.1499	4.42917	8.47754	0	2.58584	0.000419154	0.00194917
Fbp1	0	0	0	5.53646	5.29846	14.458	-5.63134	0.000419479	0.0019498
Tmem254c	3.49887	9.48452	5.74498	36.5406	15.8954	33.0469	-2.19716	0.000427344	0.00198487
Gm11714	19.2438	7.58761	22.0224	2.21458	1.05969	0	3.92496	0.000433312	0.00201018
Sgo2a	101.467	123.299	122.56	76.4032	59.3427	23.7524	1.1262	0.000442474	0.0020517
Jakmip3	22.7427	15.1752	8.61747	1.10729	1.05969	0	4.44633	0.000442846	0.00205244
Osr1	29.7404	32.2474	33.5124	12.1802	6.35815	7.229	1.89468	0.000452675	0.00209449
Cbln3	27.991	53.1133	55.5348	8.85834	14.8357	19.6216	1.65005	0.000477718	0.00220562
1110046J04Rik	45.4853	43.6288	74.6847	24.3604	16.9551	20.6543	1.40236	0.000505371	0.00232386
AI464131	50.7337	76.8246	64.1523	27.6823	33.9101	16.5234	1.29603	0.000506368	0.00232679
Gm29243	20.1185	16.1237	9.57497	0	2.11938	0	4.42939	0.000511567	0.00234734
Platr14	65.6039	36.9896	55.5348	24.3604	20.1341	14.458	1.42824	0.00052927	0.00241883
Fbln7	6.12303	10.433	8.61747	0	0	0	5.41778	0.000557844	0.00253683
Fmo4	18.3691	16.1237	22.0224	0	3.17908	4.13086	2.93256	0.00056848	0.00258035
AC126457.1	48.9842	65.4432	63.1948	29.8969	25.4326	18.5889	1.26645	0.000572212	0.00259486
Zfp953	76.1005	97.6905	82.3447	49.8282	41.328	36.145	1.00988	0.000573231	0.00259887
Tlr5	20.1185	10.433	20.1074	3.32188	1.05969	1.03271	3.24211	0.000574739	0.00260374
Nbl1	13.1208	23.7113	21.0649	4.42917	3.17908	0	2.94287	0.000581038	0.00262873
A4galt	76.1005	73.9792	58.4073	35.4334	32.8505	27.8833	1.11869	0.000614518	0.00276533
Prdm5	55.1073	68.2885	53.6198	34.3261	20.1341	17.5562	1.30179	0.000616601	0.0027733
AC113006.1	11.3713	10.433	13.405	1.10729	0	0	4.94116	0.000636071	0.00285428
1700001O22Rik	24.4921	15.1752	24.8949	6.64375	1.05969	3.09814	2.59093	0.000636201	0.00285428
Acacb	69.1027	69.237	113.942	44.2917	43.4474	12.3926	1.33609	0.000644042	0.00288879
Akap6	40.237	31.2989	37.3424	7.75105	14.8357	11.3599	1.6791	0.000652247	0.00292153
Gm26549	17.4944	8.53607	18.1924	0	2.11938	0	4.37729	0.000656002	0.0029336
Sytl3	0	0.948452	0	18.824	7.41784	7.229	-5.06864	0.000659854	0.00294975
Hsh2d	15.7449	16.1237	24.8949	4.42917	3.17908	0	2.91499	0.000666368	0.00297658
Chrna1	12.2461	23.7113	18.1924	2.21458	2.11938	3.09814	2.85983	0.000670658	0.00299223
Ptpru	1.74944	6.63916	0.957497	18.824	18.0148	22.7197	-2.67966	0.000671575	0.00299563
Cfap45	76.9752	64.4947	61.2798	42.0771	25.4326	20.6543	1.20701	0.000675378	0.00301051
Aloxe3	36.7382	43.6288	28.7249	9.96563	2.11938	16.5234	1.92794	0.000683682	0.00304542
Kcnd1	24.4921	33.1958	32.5549	75.2959	62.5218	59.8975	-1.13329	0.000687929	0.00306152
Rnf207	67.3533	58.804	53.6198	34.3261	21.1938	20.6543	1.24355	0.000689316	0.00306699
Gm26724	44.6106	46.4741	37.3424	12.1802	13.776	19.6216	1.49162	0.000690578	0.0030719
Serinc2	118.962	112.866	113.942	49.8282	85.835	24.7852	1.10908	0.000693549	0.0030837
Olfml3	52.4831	39.835	45.9598	19.9313	15.8954	16.5234	1.40391	0.000700826	0.00311176
Kcnh1	58.6061	40.7834	50.7473	15.5021	22.2535	20.6543	1.36116	0.000701717	0.00311478
Naaladl1	54.2325	82.5153	95.7497	31.0042	42.3877	33.0469	1.12441	0.000701828	0.00311478
B430212C06Rik	54.2325	51.2164	68.9398	22.1458	32.8505	15.4907	1.30739	0.000708721	0.00314314
Cpeb1	71.7269	77.7731	99.5796	45.399	40.2683	38.2105	1.00757	0.000708867	0.00314314
Tfcp2l1	30.6151	27.5051	27.7674	9.96563	4.23877	8.26172	1.93798	0.000749095	0.0033109
Trim66	40.237	62.5978	53.6198	19.9313	12.7163	26.8506	1.3917	0.000763707	0.00337086
Zfp986	0	0	0	5.53646	9.53723	7.229	-5.44833	0.000764095	0.00337181
Tnnt2	21.868	36.9896	22.0224	2.21458	3.17908	11.3599	2.25849	0.00079175	0.00348352
Gap43	69.1027	72.0823	83.3022	14.3948	5.29846	0	3.5179	0.000799879	0.00351689
Hrh1	34.9887	36.9896	22.0224	8.85834	7.41784	10.3271	1.82114	0.000813715	0.00357285
Sgsm1	27.1163	31.2989	31.5974	12.1802	3.17908	8.26172	1.93449	0.000815328	0.00357912
1810059H22Rik	28.8657	34.1443	28.7249	13.2875	4.23877	7.229	1.89611	0.00081764	0.00358765
Dnajc28	43.7359	55.9587	60.3223	23.2531	26.4923	14.458	1.3184	0.000835527	0.00366115
Bdh1	27.991	48.371	21.0649	84.1542	81.5963	56.7993	-1.19183	0.000839704	0.00367582
Lrrc15	6.99775	16.1237	20.1074	2.21458	0	0	4.3268	0.000847636	0.00370666
Fam187b	2.62415	17.0721	5.74498	0	0	0	5.43161	0.000861519	0.00375973
Mfsd2a	34.9887	32.2474	48.8323	66.4375	69.9397	107.402	-1.07355	0.000866449	0.00377954
Hhipl2	7.87246	6.63916	8.61747	0	0	0	5.29702	0.000897123	0.00390542
Tnni1	6.99775	5.69071	10.5325	0	0	0	5.30199	0.000926746	0.00402352
Pax2	13.1208	19.9175	35.4274	5.53646	5.29846	2.06543	2.41162	0.000932781	0.00404881
Calca	6.99775	17.0721	9.57497	0	1.05969	0	4.87399	0.000944662	0.00409487
Kcnj10	28.8657	39.835	36.3849	79.725	70.9994	65.061	-1.03964	0.000961415	0.00416098
Gm7993	47.2348	41.7319	47.8748	23.2531	13.776	15.4907	1.38526	0.000974471	0.00421371
Mlxipl	30.6151	30.3505	25.8524	6.64375	12.7163	2.06543	2.0224	0.000981764	0.00423956
Foxl1	48.1095	22.7628	40.2149	9.96563	16.9551	6.19629	1.74906	0.00099855	0.00430533
5430425K12Rik	27.991	41.7319	27.7674	6.64375	4.23877	15.4907	1.87922	0.000998912	0.00430593
Slc35f1	20.1185	11.3814	9.57497	2.21458	0	0	4.25846	0.00103022	0.00442906
A230028O05Rik	66.4786	91.0514	50.7473	31.0042	40.2683	11.3599	1.33658	0.00104855	0.00449589
Igsf3	55.1073	73.0308	70.8547	33.2188	29.6714	30.9814	1.08312	0.00106937	0.00457705
Gstt3	75.2258	59.7525	81.3872	29.8969	44.5071	27.8833	1.08091	0.00107467	0.00459564
Eda2r	43.7359	48.371	35.4274	17.7167	14.8357	15.4907	1.40998	0.00108702	0.00464129
Gm4889	2.62415	11.3814	9.57497	0	0	0	5.32163	0.00109043	0.00465185
Il18r1	11.3713	20.8659	14.3624	3.32188	1.05969	1.03271	3.11886	0.00109198	0.00465732
A430046D13Rik	41.1118	66.3916	58.4073	22.1458	24.3729	23.7524	1.23698	0.00109628	0.00467465
Megf10	62.105	47.4226	44.0448	28.7896	14.8357	17.5562	1.33329	0.00110318	0.00469787
Gm19951	13.9955	19.9175	36.3849	1.10729	1.05969	9.29443	2.59895	0.00110455	0.00470268
Abca13	2.62415	1.8969	1.91499	14.3948	11.6566	20.6543	-2.855	0.0011081	0.00471672
Zfyve28	27.1163	36.9896	53.6198	13.2875	15.8954	10.3271	1.57401	0.00113765	0.004834
Mgat3	53.3578	76.8246	80.4297	27.6823	31.7908	39.2432	1.08934	0.00114934	0.00487726
Rab44	41.9865	43.6288	56.4923	13.2875	16.9551	24.7852	1.36376	0.00115965	0.00491671
Spint2	39.3623	21.8144	26.8099	85.2615	46.6264	69.1919	-1.18732	0.00116122	0.00492122
Asb11	22.7427	19.9175	21.0649	2.21458	7.41784	3.09814	2.32044	0.0011649	0.00493462
Gm10354	4.37359	8.53607	9.57497	0	0	0	5.25395	0.00116527	0.00493512
Ngef	8.74718	19.9175	19.1499	2.21458	3.17908	0	3.15644	0.00119895	0.00506224
Nova2	34.114	31.2989	32.5549	15.5021	4.23877	9.29443	1.76055	0.00121093	0.00510948
Edil3	85.7224	65.4432	63.1948	34.3261	30.7311	39.2432	1.04023	0.00121323	0.00511698
G730013B05Rik	68.228	72.0823	74.6847	40.9698	37.0892	27.8833	1.02285	0.00122119	0.00514829
Mc3r	6.99775	10.433	4.78748	0	0	0	5.23895	0.00123333	0.00519385
Grhl2	6.12303	11.3814	14.3624	1.10729	0	0	4.79505	0.00123422	0.00519644
Sema3d	14.8702	16.1237	12.4475	1.10729	3.17908	0	3.3467	0.00123696	0.00520432
Gm26813	27.1163	33.1958	40.2149	12.1802	7.41784	12.3926	1.6508	0.00125586	0.00527837
Gm26595	13.1208	14.2268	14.3624	1.10729	1.05969	2.06543	3.29339	0.00126298	0.00530598
Thsd4	26.2415	33.1958	22.9799	9.96563	7.41784	5.16357	1.87498	0.00127239	0.00534438
Ddias	104.091	70.1854	93.8347	44.2917	55.104	10.3271	1.29266	0.00128236	0.00538391
Ankrd55	27.1163	31.2989	23.9374	4.42917	4.23877	12.3926	1.95931	0.00130203	0.00545941
Catsperd	17.4944	19.9175	15.3199	4.42917	1.05969	3.09814	2.62464	0.0013347	0.00558427
Hif3a	32.3646	32.2474	40.2149	58.6865	67.8203	87.7808	-1.03413	0.00134579	0.00562824
Sbsn	57.7314	69.237	65.1098	33.2188	30.7311	27.8833	1.06493	0.0013474	0.00563375
Gm47675	13.9955	8.53607	22.0224	3.32188	1.05969	0	3.37129	0.00135377	0.00565428
Smim1	20.1185	20.8659	20.1074	4.42917	5.29846	3.09814	2.25414	0.00136214	0.0056868
Gm15911	12.2461	8.53607	13.405	31.0042	26.4923	46.4722	-1.60507	0.00137108	0.00572044
4930481B07Rik	9.6219	9.48452	11.49	0	1.05969	0	4.73844	0.00137394	0.00573112
Pfn2	56.8567	41.7319	50.7473	19.9313	23.3132	19.6216	1.24917	0.00137865	0.00574706
Gm44275	9.6219	17.0721	28.7249	3.32188	1.05969	4.13086	2.69857	0.00138136	0.00575588
Slc1a7	21.868	9.48452	12.4475	1.10729	3.17908	0	3.36091	0.00142954	0.00594462
Gm10827	11.3713	7.58761	11.49	1.10729	0	0	4.73244	0.00143893	0.00597772
Dlx1	55.982	54.0618	57.4498	33.2188	21.1938	19.6216	1.18163	0.00147618	0.00611673
Avpr2	16.6196	21.8144	23.9374	60.9011	42.3877	45.4395	-1.25551	0.0014827	0.00614111
Ccdc39	68.228	59.7525	60.3223	28.7896	34.9698	25.8179	1.07293	0.0014956	0.00618925
Aqp9	32.3646	43.6288	33.5124	7.75105	20.1341	7.229	1.63927	0.0015494	0.00640506
Dok7	14.8702	12.3299	14.3624	2.21458	2.11938	0	3.27788	0.00155904	0.00643666
B130034C11Rik	12.2461	16.1237	17.2349	0	4.23877	1.03271	3.10183	0.00157531	0.00649689
Tnfsf15	10.4966	1.8969	3.82999	45.399	10.5969	23.7524	-2.28078	0.001599	0.00658757
Lmcd1	17.4944	5.69071	7.65997	1.10729	0	0	4.75422	0.00160806	0.00662066
Gm527	25.3668	46.4741	26.8099	9.96563	14.8357	3.09814	1.8249	0.00163419	0.00671971
Tnfrsf18	31.4899	35.0927	31.5974	4.42917	16.9551	8.26172	1.72332	0.00164152	0.00674553
Mmp1a	20.1185	17.0721	13.405	3.32188	0	4.13086	2.76376	0.00164827	0.00677038
Gm36401	30.6151	20.8659	20.1074	3.32188	9.53723	4.13086	2.07432	0.00165006	0.0067763
Fer1l6	29.7404	32.2474	16.2774	4.42917	9.53723	6.19629	1.95494	0.00165944	0.00680905
Hcn3	44.6106	39.835	36.3849	16.6094	18.0148	11.3599	1.39676	0.0016782	0.00688021
1700011B04Rik	0	0	0.957497	15.5021	7.41784	5.16357	-4.81532	0.00169109	0.00692424
Kcp	8.74718	15.1752	13.405	2.21458	0	0	4.11566	0.00170388	0.00696483
Bcam	38.4876	36.0412	25.8524	55.3646	74.1784	76.4209	-1.03584	0.00171287	0.00699714
Gm15987	20.9932	18.969	23.9374	58.6865	49.8055	40.2759	-1.21823	0.00173483	0.00707492
Gm32051	18.3691	29.402	22.0224	8.85834	5.29846	0	2.31508	0.00175196	0.00713423
Ikzf2	42.8612	31.2989	32.5549	8.85834	12.7163	15.4907	1.52324	0.00175664	0.00714579
Efhb	25.3668	22.7628	19.1499	3.32188	9.53723	0	2.39174	0.00177657	0.00722382
Il1bos	36.7382	30.3505	23.9374	9.96563	8.47754	10.3271	1.66333	0.00178091	0.00723993
Mpl	19.2438	20.8659	9.57497	26.575	54.0443	54.7339	-1.44511	0.00179145	0.00727668
C530044C16Rik	20.1185	16.1237	18.1924	2.21458	1.05969	6.19629	2.51365	0.00181339	0.0073581
Ftl2-ps	26.2415	25.6082	19.1499	58.6865	56.1637	44.4067	-1.16272	0.00183024	0.00741939
Ccdc148	12.2461	11.3814	5.74498	1.10729	0	0	4.68156	0.00184097	0.00746062
Myl4	1.74944	18.0206	12.4475	1.10729	0	0	4.80962	0.00188526	0.00761617
Zfp469	20.1185	22.7628	16.2774	0	3.17908	7.229	2.48946	0.00188915	0.0076287
Myo15	23.6174	12.3299	4.78748	1.10729	2.11938	0	3.67098	0.00189412	0.00764718
Ptpn5	3.49887	26.5567	12.4475	2.21458	1.05969	0	3.71783	0.00190853	0.00770021
Cd177	7.87246	0.948452	0.957497	13.2875	16.9551	28.916	-2.57221	0.00191229	0.00771249
Clca3a1	12.2461	12.3299	10.5325	31.0042	29.6714	39.2432	-1.50882	0.00193125	0.00778086
Gm15455	0	0	0	4.42917	6.35815	8.26172	-5.22157	0.00193329	0.00778747
Tmem59l	14.8702	35.0927	11.49	2.21458	4.23877	5.16357	2.39542	0.00194449	0.00782934
Sned1	48.1095	33.1958	41.1724	23.2531	12.7163	8.26172	1.47731	0.00194825	0.00784284
Fcrl5	6.12303	8.53607	10.5325	18.824	24.3729	43.374	-1.78807	0.00196308	0.00789433
Aqp10-ps	11.3713	16.1237	13.405	3.32188	0	1.03271	3.25082	0.00199164	0.00800418
Cyp2e1	0	0	1.91499	7.75105	2.11938	28.916	-4.37641	0.00201978	0.00810551
Krt222	12.2461	5.69071	5.74498	23.2531	31.7908	26.8506	-1.78113	0.00202947	0.00814101
Gm18609	2.62415	8.53607	9.57497	0	0	0	5.13615	0.00210264	0.00839799
Xylt1	77.8499	68.2885	115.857	59.7938	30.7311	40.2759	1.00389	0.00212447	0.00847644
3830417A13Rik	9.6219	5.69071	4.78748	0	0	0	5.09684	0.00213381	0.00850844
Hopx	45.4853	60.7009	62.2373	24.3604	28.6117	24.7852	1.11319	0.00213577	0.00851448
Cplx2	21.868	28.4536	31.5974	66.4375	46.6264	61.9629	-1.0977	0.00215719	0.00859105
6430590A07Rik	33.2393	33.1958	47.8748	14.3948	19.0745	3.09814	1.64826	0.00216436	0.00861252
Gm35066	13.9955	13.2783	19.1499	4.42917	2.11938	0	2.84514	0.00221751	0.00881493
Gm44256	7.87246	2.84536	9.57497	0	0	0	5.10879	0.00226885	0.00900054
Foxj1	20.1185	13.2783	9.57497	4.42917	0	0	3.31477	0.00228192	0.00904682
Aox2	11.3713	13.2783	9.57497	1.10729	1.05969	0	3.99967	0.00229014	0.00907571
Vmn2r1	6.12303	11.3814	2.87249	0	0	0	5.11407	0.00231686	0.00917785
Vsig10	66.4786	91.9998	37.3424	29.8969	33.9101	22.7197	1.17976	0.00234234	0.00927216
Tspan33	36.7382	32.2474	54.5773	16.6094	10.5969	19.6216	1.39811	0.00234703	0.00928595
Speer3	5.24831	7.58761	6.70248	0	0	0	5.05256	0.00236805	0.00936147
Plcl1	20.9932	20.8659	12.4475	2.21458	5.29846	3.09814	2.35338	0.00238783	0.00942618
Fgb	1.74944	0	6.70248	11.0729	20.1341	21.687	-2.65747	0.00240465	0.00949064
BC034090	56.8567	83.4638	46.9173	19.9313	27.552	37.1777	1.14136	0.00242243	0.00955496
Ahsg	2.62415	0.948452	5.74498	23.2531	14.8357	13.4253	-2.47015	0.00243522	0.00959761
Klra6	18.3691	7.58761	9.57497	0	2.11938	0	4.06402	0.00243895	0.00960838
Scara5	24.4921	16.1237	18.1924	7.75105	3.17908	0	2.44719	0.00247123	0.00971183
Lat	27.1163	30.3505	26.8099	58.6865	56.1637	57.832	-1.03524	0.00252286	0.00990067
Dll1	12.2461	22.7628	19.1499	4.42917	4.23877	2.06543	2.33852	0.00252378	0.00990226
Hecw2	34.114	41.7319	30.6399	12.1802	5.29846	18.5889	1.55919	0.00252895	0.00992054
9330102E08Rik	43.7359	49.3195	35.4274	13.2875	22.2535	16.5234	1.30177	0.00254072	0.0099558
Gm8251	14.8702	25.6082	26.8099	5.53646	2.11938	8.26172	2.07468	0.00254102	0.0099558
Gm20744	29.7404	17.0721	8.61747	2.21458	6.35815	0	2.69981	0.00258714	0.0101181
F2rl1	43.7359	21.8144	31.5974	9.96563	7.41784	14.458	1.60916	0.00266422	0.0103943
Gm24195	2.62415	9.48452	7.65997	0	0	0	5.06748	0.00267185	0.0104178
Gm13146	0	0	0	4.42917	1.05969	14.458	-5.28912	0.00267818	0.0104357
Chd5	69.9775	53.1133	62.2373	27.6823	21.1938	39.2432	1.07159	0.00267913	0.0104357
Gm14002	27.991	17.0721	31.5974	12.1802	5.29846	2.06543	1.98385	0.00269047	0.0104714
Myo18b	0	0.948452	0.957497	12.1802	6.35815	12.3926	-4.05136	0.00269495	0.0104868
Gm38244	9.6219	12.3299	4.78748	22.1458	25.4326	39.2432	-1.6988	0.0027129	0.0105523
Kcnma1	0	0	0	5.53646	3.17908	9.29443	-5.14035	0.00285627	0.0110678
Bnc1	55.1073	56.9071	65.1098	32.1115	30.7311	23.7524	1.03351	0.00287549	0.0111266
Gm17501	17.4944	12.3299	31.5974	4.42917	4.23877	5.16357	2.14833	0.00287828	0.0111322
1700017D01Rik	3.49887	3.79381	12.4475	0	0	0	5.06569	0.00288603	0.0111585
4933433G15Rik	14.8702	23.7113	13.405	5.53646	1.05969	3.09814	2.4306	0.00289633	0.0111805
Kcnn3	7.87246	8.53607	2.87249	0	0	0	5.03588	0.00289768	0.0111834
Plscr2	49.8589	65.4432	57.4498	18.824	37.0892	23.7524	1.11401	0.0029008	0.0111933
Heatr9	36.7382	47.4226	37.3424	17.7167	19.0745	12.3926	1.30604	0.00294563	0.0113414
Gjb3	14.8702	7.58761	10.5325	1.10729	1.05969	0	3.94834	0.00294809	0.0113466
Rbm3os	6.12303	11.3814	2.87249	22.1458	19.0745	34.0796	-1.88739	0.00294815	0.0113466
BC022960	32.3646	36.0412	45.0023	7.75105	18.0148	16.5234	1.41739	0.00297795	0.0114476
Rtn1	13.1208	6.63916	7.65997	19.9313	42.3877	25.8179	-1.67876	0.00300611	0.011549
Gm5176	12.2461	5.69071	8.61747	0	1.05969	0	4.53652	0.00302604	0.0116196
Muc19	12.2461	8.53607	5.74498	1.10729	0	0	4.53527	0.00302628	0.0116196
Gm2011	53.3578	73.9792	41.1724	26.575	24.3729	26.8506	1.11492	0.00304428	0.0116794
4930412C18Rik	31.4899	18.969	27.7674	6.64375	6.35815	10.3271	1.74365	0.00305065	0.0116992
Gm3716	15.7449	18.0206	5.74498	2.21458	2.11938	0	3.20488	0.00307037	0.0117678
Cox7a1	28.8657	48.371	34.4699	18.824	10.5969	12.3926	1.41972	0.00310134	0.0118724
A3galt2	16.6196	9.48452	16.2774	4.42917	1.05969	0	2.97523	0.00310551	0.011886
Star	92.7201	46.4741	82.3447	40.9698	38.1489	30.9814	1.01164	0.00316539	0.0120889
Kif9	73.4763	50.2679	54.5773	33.2188	31.7908	19.6216	1.0796	0.00317365	0.0121169
Fdps	34.9887	29.402	31.5974	87.4761	68.88	42.3413	-1.0464	0.00319564	0.0121972
Diras1	6.12303	11.3814	8.61747	1.10729	0	0	4.5091	0.00320887	0.0122405
Qprt	0	0.948452	0	4.42917	10.5969	9.29443	-4.61254	0.00321507	0.0122596
Gm567	6.99775	6.63916	4.78748	0	0	0	4.96974	0.00323157	0.0123149
Gprin1	49.8589	48.371	70.8547	28.7896	22.2535	28.916	1.07956	0.00325318	0.0123851
2010015M23Rik	20.9932	15.1752	18.1924	5.53646	4.23877	2.06543	2.20748	0.00326524	0.0124286
Trp53i11	23.6174	21.8144	35.4274	8.85834	11.6566	3.09814	1.7792	0.00335134	0.0127014
Kif5c	34.114	34.1443	27.7674	7.75105	4.23877	18.5889	1.64539	0.00338787	0.0128197
Ypel4	32.3646	19.9175	19.1499	9.96563	3.17908	6.19629	1.8928	0.00340616	0.0128764
Asb4	47.2348	74.9277	55.5348	17.7167	25.4326	38.2105	1.12167	0.00346038	0.0130609
2810405F17Rik	18.3691	21.8144	19.1499	7.75105	4.23877	2.06543	2.0877	0.00347421	0.013108
9130008F23Rik	57.7314	51.2164	51.7048	24.3604	27.552	25.8179	1.04759	0.00357838	0.0134774
Ism1	2.62415	0.948452	0	13.2875	10.5969	10.3271	-3.22679	0.00358075	0.0134824
Rasgef1a	20.9932	26.5567	18.1924	2.21458	6.35815	8.26172	1.95645	0.00358948	0.0135034
Akap3	47.2348	36.9896	25.8524	8.85834	21.1938	9.29443	1.48492	0.00359472	0.0135177
Gm44861	12.2461	18.969	4.78748	2.21458	1.05969	0	3.48225	0.00359536	0.0135177
Rdm1	61.2303	36.0412	52.6623	29.8969	21.1938	13.4253	1.2225	0.0036027	0.0135427
Fads6	21.868	26.5567	13.405	46.5063	56.1637	39.2432	-1.19695	0.00360393	0.0135447
Nxph4	13.9955	18.0206	23.9374	7.75105	2.11938	2.06543	2.2403	0.00370597	0.0138958
AC165151.1	11.3713	17.0721	22.9799	3.32188	3.17908	4.13086	2.26976	0.00371484	0.0139236
Mfsd4b3	58.6061	63.5463	67.0248	34.3261	39.2086	20.6543	1.00771	0.0037825	0.0141406
Kif21a	16.6196	21.8144	13.405	5.53646	4.23877	0	2.42075	0.00389416	0.0145059
Gm25360	13.1208	12.3299	18.1924	0	1.05969	5.16357	2.78709	0.00394113	0.0146526
Gm35638	15.7449	11.3814	15.3199	26.575	38.1489	43.374	-1.34885	0.00395347	0.0146957
Cfap52	4.37359	10.433	10.5325	1.10729	0	0	4.46408	0.00395626	0.0147033
Cited1	8.74718	5.69071	10.5325	1.10729	0	0	4.4458	0.00396313	0.014726
9530077C05Rik	36.7382	21.8144	35.4274	15.5021	6.35815	10.3271	1.55093	0.00397366	0.0147594
Cdh22	6.12303	15.1752	19.1499	39.8625	40.2683	28.916	-1.43797	0.00398767	0.0148086
Pgbd1	17.4944	27.5051	20.1074	2.21458	7.41784	7.229	1.94022	0.00404463	0.015
Bend6	50.7337	37.9381	29.6824	8.85834	13.776	22.7197	1.38026	0.00407336	0.0150979
Trpc1	85.7224	66.3916	47.8748	24.3604	32.8505	41.3086	1.02073	0.00408349	0.0151325
Smpd3	35.8634	19.9175	26.8099	9.96563	10.5969	6.19629	1.63078	0.00408586	0.0151384
Ppil6	5.24831	4.74226	7.65997	0	0	0	4.90624	0.00408725	0.0151407
Greb1	15.7449	16.1237	10.5325	3.32188	3.17908	0	2.71992	0.00409113	0.0151521
Cd164l2	6.12303	4.74226	6.70248	0	0	0	4.90035	0.00411209	0.015221
Gm5751	23.6174	21.8144	36.3849	4.42917	8.47754	12.3926	1.68541	0.00411771	0.0152389
Tgfa	36.7382	36.0412	26.8099	14.3948	15.8954	4.13086	1.53867	0.00412307	0.0152529
Rapgef3	49.8589	42.6803	48.8323	18.824	20.1341	25.8179	1.12437	0.00412782	0.0152646
Cdkn1c	7.87246	2.84536	8.61747	34.3261	22.2535	14.458	-1.872	0.00413102	0.0152736
Hist1h2ac	22.7427	14.2268	26.8099	5.53646	8.47754	0	2.19369	0.00414202	0.0153055
Cage1	18.3691	18.969	22.0224	6.64375	6.35815	0	2.2015	0.0041526	0.0153299
Tecta	20.1185	0	10.5325	1.10729	0	0	4.74469	0.00415551	0.0153378
5430421F17Rik	28.8657	28.4536	31.5974	8.85834	10.5969	12.3926	1.47854	0.00424469	0.0156401
1700001G17Rik	13.1208	9.48452	8.61747	0	2.11938	0	3.87619	0.00432346	0.015894
Myh6	0	0	0	2.21458	2.11938	13.4253	-5.12257	0.00437201	0.0160451
Gm26645	4.37359	9.48452	3.82999	0	0	0	4.90898	0.00439405	0.0161107
Efcab11	22.7427	21.8144	58.4073	12.1802	7.41784	14.458	1.59321	0.00440626	0.0161524
Abca8b	21.868	18.969	17.2349	4.42917	6.35815	4.13086	1.96167	0.00448236	0.0164096
Slc23a3	12.2461	6.63916	12.4475	2.21458	0	0	3.86373	0.00449341	0.016447
Reps2	34.114	27.5051	52.6623	18.824	13.776	12.3926	1.34672	0.00449816	0.0164612
Gm44639	3.49887	10.433	3.82999	0	0	0	4.91427	0.00457175	0.0167021
Gm15834	12.2461	37.9381	19.1499	5.53646	4.23877	8.26172	1.93727	0.00458995	0.0167623
Sarm1	30.6151	21.8144	35.4274	69.7594	56.1637	50.603	-1.00517	0.00461745	0.01685
Plac8	13.1208	10.433	9.57497	31.0042	28.6117	29.9487	-1.4315	0.00464599	0.0169414
Nlrp4e	4.37359	6.63916	0.957497	18.824	19.0745	15.4907	-2.15327	0.00464838	0.0169469
Card11	11.3713	2.84536	10.5325	21.0386	18.0148	45.4395	-1.76875	0.00465613	0.0169719
Gm49395	17.4944	14.2268	7.65997	3.32188	2.11938	0	2.87543	0.00469946	0.0171073
Gm9042	8.74718	4.74226	3.82999	0	0	0	4.88244	0.00471878	0.017168
Spag6	5.24831	12.3299	6.70248	0	1.05969	0	4.40349	0.00478088	0.0173776
Nxpe4	13.9955	9.48452	18.1924	29.8969	31.7908	44.4067	-1.34991	0.00478664	0.0173953
Ift81	74.3511	79.67	47.8748	32.1115	46.6264	12.3926	1.15057	0.00479485	0.0174218
Sdr39u1	34.9887	49.3195	41.1724	22.1458	16.9551	15.4907	1.20202	0.00480315	0.0174454
9330111N05Rik	20.9932	11.3814	20.1074	4.42917	2.11938	5.16357	2.1644	0.00481976	0.0174992
Shc2	25.3668	15.1752	13.405	4.42917	1.05969	6.19629	2.20731	0.00483884	0.0175586
Lrp3	32.3646	41.7319	38.2999	21.0386	14.8357	9.29443	1.31938	0.00486665	0.0176463
Gm21083	10.4966	6.63916	6.70248	0	1.05969	0	4.38065	0.00486789	0.0176475
2010300C02Rik	70.8522	46.4741	82.3447	27.6823	47.6861	19.6216	1.07257	0.00489883	0.0177371
Tmem236	3.49887	9.48452	11.49	0	1.05969	0	4.41342	0.00492332	0.0178117
Pde6c	8.74718	5.69071	2.87249	0	0	0	4.88174	0.0049268	0.017821
Gm30489	9.6219	9.48452	4.78748	1.10729	0	0	4.38353	0.00496082	0.0179407
5830428M24Rik	6.99775	12.3299	4.78748	1.10729	0	0	4.39498	0.00496175	0.0179407
Slc27a6	0	0	0	8.85834	4.23877	3.09814	-4.98318	0.00496803	0.0179601
Gm43182	7.87246	21.8144	14.3624	2.21458	4.23877	1.03271	2.55683	0.00506851	0.0182925
Gm35696	16.6196	11.3814	3.82999	2.21458	0	0	3.8877	0.00509522	0.0183821
Gm8292	13.9955	16.1237	26.8099	2.21458	8.47754	2.06543	2.15422	0.00510808	0.0184251
Tubg2	63.8544	37.9381	38.2999	19.9313	23.3132	19.6216	1.15868	0.00511857	0.0184526
Serpina3k	0	0	5.74498	19.9313	14.8357	8.26172	-2.92706	0.00515122	0.0185461
Smoc2	5.24831	4.74226	14.3624	1.10729	0	0	4.40726	0.00515338	0.0185476
Gm13431	41.9865	42.6803	51.7048	12.1802	21.1938	26.8506	1.17385	0.00520683	0.0187185
Gm16244	20.1185	6.63916	6.70248	0	1.05969	2.06543	3.4032	0.00525408	0.018878
Gm43445	4.37359	5.69071	0.957497	18.824	13.776	17.5562	-2.18063	0.00532043	0.0190985
D830050J10Rik	21.868	37.9381	27.7674	45.399	62.5218	68.1592	-1.01203	0.00533451	0.0191419
Tshz3	6.12303	7.58761	9.57497	1.10729	0	0	4.34357	0.00537952	0.0192927
Gm11843	6.99775	7.58761	8.61747	0	1.05969	0	4.33916	0.00538069	0.0192934
Gm6639	6.12303	9.48452	7.65997	1.10729	0	0	4.34261	0.00539121	0.0193239
Pcsk9	6.12303	14.2268	3.82999	0	1.05969	0	4.39837	0.0054155	0.0194013
Thsd1	21.868	41.7319	38.2999	6.64375	12.7163	17.5562	1.4568	0.00541674	0.0194013
Igkv12-44	1.74944	6.63916	4.78748	11.0729	20.1341	23.7524	-2.07318	0.00551961	0.0197366
Dzank1	27.991	18.0206	17.2349	7.75105	7.41784	1.03271	1.97553	0.00555927	0.0198601
Gm42998	0.874718	0	0	3.32188	6.35815	12.3926	-4.47387	0.00557147	0.0199
Wnk4	56.8567	44.5772	45.9598	28.7896	26.4923	8.26172	1.21975	0.00559624	0.0199767
Wisp1	42.8612	47.4226	28.7249	17.7167	21.1938	10.3271	1.27635	0.00561721	0.0200228
Fgf17	13.1208	2.84536	1.91499	0	0	0	4.93128	0.00565739	0.0201511
Ky	17.4944	43.6288	21.0649	6.64375	13.776	4.13086	1.74217	0.00566491	0.0201705
Gm28809	25.3668	32.2474	29.6824	13.2875	12.7163	4.13086	1.53942	0.00568845	0.0202469
9330182L06Rik	47.2348	27.5051	30.6399	14.3948	18.0148	8.26172	1.37825	0.00573429	0.020395
Gm10254	18.3691	23.7113	26.8099	52.0427	51.9249	40.2759	-1.06824	0.00573626	0.0203983
Acta1	10.4966	7.58761	11.49	2.21458	0	0	3.77953	0.00576876	0.0204838
Noxo1	10.4966	39.835	21.0649	5.53646	4.23877	9.29443	1.89813	0.00577094	0.0204877
Slc2a13	12.2461	4.74226	0.957497	0	0	0	4.93579	0.00592796	0.0209836
Plek2	18.3691	23.7113	23.9374	5.53646	10.5969	0	2.03736	0.00601011	0.0212317
Letm2	51.6084	38.8865	48.8323	15.5021	23.3132	25.8179	1.10577	0.00604315	0.0213329
Cdk15	21.868	8.53607	18.1924	6.64375	2.11938	0	2.49251	0.00607359	0.0214286
Vat1l	6.12303	1.8969	2.87249	16.6094	11.6566	20.6543	-2.15475	0.00615484	0.0216639
Gm37669	11.3713	15.1752	10.5325	3.32188	2.11938	0	2.78606	0.00615971	0.0216771
Gm48293	11.3713	5.69071	5.74498	0	1.05969	0	4.31783	0.00619432	0.0217831
Zfp941	47.2348	51.2164	58.4073	22.1458	20.1341	34.0796	1.03524	0.00622084	0.0218605
Zfp964	22.7427	14.2268	27.7674	8.85834	6.35815	3.09814	1.82878	0.00629528	0.022086
Fsbp	15.7449	11.3814	8.61747	2.21458	1.05969	2.06543	2.74703	0.00630676	0.0221086
B230216N24Rik	45.4853	41.7319	39.2574	18.824	23.3132	15.4907	1.13546	0.0063086	0.0221086
Ipcef1	9.6219	17.0721	7.65997	18.824	28.6117	49.5703	-1.50177	0.00631931	0.0221345
A930024E05Rik	20.1185	14.2268	6.70248	3.32188	0	3.09814	2.68286	0.00635384	0.022235
Kcnj14	13.9955	7.58761	12.4475	2.21458	2.11938	0	2.98919	0.00636311	0.0222594
Apol9a	44.6106	52.1649	33.5124	18.824	24.3729	15.4907	1.15164	0.00640205	0.0223713
Gm37818	0	0	0	3.32188	2.11938	10.3271	-4.95007	0.00643069	0.0224552
Gm42997	5.24831	8.53607	8.61747	1.10729	0	0	4.28732	0.00647608	0.0225893
Vipr1	0	0	0	6.64375	1.05969	8.26172	-4.96547	0.0064965	0.0226564
Kbtbd3	56.8567	44.5772	50.7473	23.2531	23.3132	28.916	1.01124	0.00655532	0.0228369
4833407H14Rik	6.12303	9.48452	20.1074	3.32188	1.05969	0	3.04776	0.00659467	0.0229657
Rasl12	20.1185	18.969	11.49	2.21458	6.35815	3.09814	2.11379	0.00664712	0.0231358
Igkv4-55	1.74944	3.79381	1.91499	9.96563	21.1938	9.29443	-2.44505	0.00668366	0.0232589
Gfi1b	21.868	11.3814	18.1924	54.2573	37.0892	29.9487	-1.23202	0.00668778	0.023269
Gm20544	29.7404	36.0412	14.3624	7.75105	9.53723	9.29443	1.59186	0.00670171	0.0233091
Muc1	22.7427	16.1237	20.1074	6.64375	7.41784	0	2.07862	0.00670354	0.0233113
Kif17	10.4966	18.0206	8.61747	2.21458	3.17908	0	2.79288	0.00671467	0.0233458
Bpifc	8.74718	5.69071	7.65997	0	1.05969	0	4.27042	0.00678475	0.0235514
Pcbd1	46.3601	40.7834	62.2373	21.0386	27.552	23.7524	1.04439	0.00680739	0.023613
Gm9755	7.87246	14.2268	13.405	48.7209	19.0745	28.916	-1.44815	0.00686646	0.0238094
Adam3	25.3668	20.8659	37.3424	49.8282	70.9994	47.5049	-1.01182	0.00688447	0.023859
Gm13470	23.6174	22.7628	20.1074	2.21458	11.6566	5.16357	1.79993	0.00702629	0.0242766
Sdk1	40.237	45.5257	52.6623	22.1458	18.0148	25.8179	1.06714	0.00703873	0.0243109
Cyp2d22	27.991	40.7834	28.7249	5.53646	19.0745	11.3599	1.43371	0.00705111	0.0243436
Gm43913	0	0	0	8.85834	3.17908	3.09814	-4.88529	0.00706829	0.0243913
Gm16073	12.2461	14.2268	0	1.10729	0	0	4.53185	0.00715461	0.0246496
Klk6	6.12303	4.74226	4.78748	0	0	0	4.73463	0.00717606	0.0247147
Gm6206	150.452	128.041	166.604	167.201	334.863	389.334	-1.00243	0.00719318	0.0247517
1700030J22Rik	31.4899	36.9896	43.0873	22.1458	13.776	11.3599	1.24196	0.00730212	0.0250864
Otos	10.4966	13.2783	15.3199	2.21458	4.23877	0	2.60488	0.00736113	0.0252622
Lsp1	35.8634	63.5463	66.0673	35.4334	24.3729	19.6216	1.05988	0.0073668	0.0252772
Krt20	28.8657	58.804	51.7048	15.5021	16.9551	28.916	1.17743	0.0074618	0.0255714
Cntnap5a	10.4966	18.0206	24.8949	1.10729	8.47754	2.06543	2.19005	0.00750547	0.0257074
C030037D09Rik	33.2393	33.1958	45.0023	12.1802	20.1341	15.4907	1.2182	0.00751932	0.0257503
Dach1	56.8567	71.1339	66.0673	44.2917	12.7163	37.1777	1.04406	0.00754829	0.0258411
Ppp1r32	34.114	36.0412	27.7674	13.2875	16.9551	9.29443	1.31045	0.00754851	0.0258411
Glis1	13.9955	12.3299	5.74498	3.32188	0	0	3.30803	0.00755213	0.025849
Cetn4	57.7314	27.5051	65.1098	21.0386	23.3132	24.7852	1.12058	0.00759113	0.0259595
Gm17705	14.8702	21.8144	16.2774	46.5063	36.0295	35.1123	-1.15233	0.00769834	0.0262982
1700047M11Rik	61.2303	49.3195	63.1948	31.0042	39.2086	16.5234	1.0048	0.00774412	0.026436
Gfap	6.99775	12.3299	8.61747	2.21458	0	0	3.69551	0.00779449	0.0266032
Prss22	21.868	20.8659	25.8524	3.32188	0	13.4253	2.02376	0.00781841	0.0266708
Cyp2ab1	39.3623	70.1854	45.9598	12.1802	10.5969	0	2.7753	0.00784338	0.0267418
AV099323	8.74718	11.3814	9.57497	2.21458	1.05969	0	3.20348	0.00789683	0.0268956
Pcdh9	12.2461	4.74226	15.3199	3.32188	0	0	3.31683	0.00790188	0.0269033
C230037L18Rik	29.7404	30.3505	28.7249	14.3948	12.7163	7.229	1.37515	0.00793164	0.0269904
Cfap73	9.6219	9.48452	2.87249	0	1.05969	0	4.26363	0.00794157	0.0270195
Gm37131	22.7427	14.2268	14.3624	7.75105	3.17908	1.03271	2.1173	0.00796729	0.0270927
2310030G06Rik	23.6174	13.2783	16.2774	4.42917	7.41784	0	2.17485	0.00797048	0.0270988
Duox1	7.87246	7.58761	0.957497	0	0	0	4.80492	0.00801492	0.027226
Gm43200	7.87246	7.58761	0.957497	0	0	0	4.80492	0.00801492	0.027226
Gm18329	7.87246	7.58761	0.957497	0	0	0	4.80492	0.00801492	0.027226
Gm6093	13.9955	23.7113	9.57497	4.42917	3.17908	3.09814	2.1458	0.0080519	0.0273372
Gm44746	0	1.8969	0	4.42917	6.35815	15.4907	-3.81879	0.00827659	0.0280194
BC030343	13.1208	12.3299	4.78748	2.21458	1.05969	0	3.2314	0.00837132	0.0283026
Itih4	0.874718	0	2.87249	4.42917	9.53723	17.5562	-3.08569	0.00837487	0.0283096
Gm29101	7.87246	12.3299	12.4475	1.10729	3.17908	0	2.93224	0.0085081	0.0287048
Gm5711	7.87246	9.48452	3.82999	1.10729	0	0	4.20959	0.00863497	0.029067
Olfr920	52.4831	32.2474	30.6399	13.2875	23.3132	12.3926	1.23784	0.0086513	0.0291068
Gm28512	6.12303	3.79381	11.49	0	1.05969	0	4.22238	0.00865951	0.0291251
1700056E22Rik	8.74718	26.5567	17.2349	7.75105	3.17908	0	2.27889	0.00866125	0.0291251
Glt1d1	35.8634	40.7834	51.7048	17.7167	21.1938	21.687	1.07997	0.00880006	0.0295099
Rnf152	6.99775	16.1237	12.4475	2.21458	3.17908	0	2.72883	0.00890862	0.0298183
Gm13986	21.868	30.3505	24.8949	6.64375	5.29846	14.458	1.54004	0.00891453	0.0298317
Gm9922	0.874718	7.58761	7.65997	0	0	0	4.77235	0.00892575	0.0298589
Gm31342	0.874718	7.58761	7.65997	0	0	0	4.77235	0.00892575	0.0298589
Cacna1i	25.3668	30.3505	30.6399	12.1802	10.5969	11.3599	1.33863	0.00899685	0.0300604
Tbx6	13.1208	27.5051	14.3624	4.42917	5.29846	5.16357	1.88164	0.00901312	0.0301096
Matn3	3.49887	8.53607	16.2774	0	2.11938	0	3.7303	0.00903586	0.0301699
Ablim3	40.237	36.9896	50.7473	22.1458	21.1938	17.5562	1.07219	0.0090495	0.0302051
Apol7c	0.874718	1.8969	1.91499	9.96563	8.47754	12.3926	-2.72912	0.00907422	0.0302771
Ccl8	11.3713	34.1443	12.4475	7.75105	0	5.16357	2.17044	0.00916933	0.0305576
Gm38100	3.49887	6.63916	4.78748	0	0	0	4.66356	0.00921902	0.0306968
Inha	16.6196	21.8144	15.3199	6.64375	1.05969	6.19629	1.9533	0.00922655	0.0307113
Kcnk7	2.62415	4.74226	0.957497	26.575	13.776	4.13086	-2.41369	0.00931799	0.0309677
Cend1	0	0	0	6.64375	3.17908	4.13086	-4.76943	0.00940629	0.0312328
Cthrc1	6.12303	10.433	18.1924	1.10729	1.05969	3.09814	2.70927	0.00941127	0.0312402
Ttbk1	13.1208	18.0206	9.57497	4.42917	3.17908	0	2.43479	0.00943669	0.0313138
Gm15523	3.49887	4.74226	1.91499	15.5021	10.5969	17.5562	-2.10246	0.0094578	0.0313694
Bach2	21.868	16.1237	13.405	5.53646	6.35815	0	2.12259	0.0094583	0.0313694
Ffar2	0.874718	0	1.91499	9.96563	11.6566	5.16357	-3.26647	0.00954199	0.0315983
Gm43058	2.62415	7.58761	4.78748	0	0	0	4.66982	0.00955982	0.0316519
Gm28187	39.3623	52.1649	24.8949	17.7167	15.8954	17.5562	1.18661	0.00956768	0.0316691
1600023N17Rik	2.62415	4.74226	14.3624	0	1.05969	0	4.24134	0.00956828	0.0316691
Taf7l	10.4966	7.58761	2.87249	0	0	1.03271	4.19592	0.00968069	0.0320083
Npas2	48.9842	55.9587	34.4699	11.0729	7.41784	37.1777	1.31902	0.00972175	0.0321385
Dmtn	19.2438	11.3814	12.4475	4.42917	4.23877	0	2.32703	0.00977905	0.0323169
Cnksr1	16.6196	24.6597	11.49	3.32188	3.17908	7.229	1.93621	0.00980124	0.0323847
Gm25555	2.62415	6.63916	0.957497	9.96563	7.41784	32.0142	-2.27806	0.00981695	0.0324256
Gm11212	0.874718	1.8969	3.82999	12.1802	7.41784	16.5234	-2.46659	0.00991745	0.032724
Il13ra2	51.6084	46.4741	45.9598	19.9313	32.8505	18.5889	1.01342	0.00996616	0.0328792
Cox7b2	3.49887	0.948452	0.957497	11.0729	20.1341	4.13086	-2.68816	0.00998554	0.0329375
Coro6	31.4899	43.6288	38.2999	27.6823	10.5969	2.06543	1.50012	0.0101952	0.0335604
Gm2387	4.37359	12.3299	10.5325	24.3604	24.3729	26.8506	-1.48082	0.0102107	0.0335942
Tram1l1	1.74944	1.8969	1.91499	4.42917	18.0148	11.3599	-2.6072	0.0102335	0.0336535
Gm21960	10.4966	10.433	4.78748	1.10729	1.05969	0	3.58752	0.0102339	0.0336535
Gm37694	9.6219	5.69071	13.405	1.10729	2.11938	0	3.16203	0.0102537	0.0337071
Tmem178	0.874718	1.8969	2.87249	7.75105	12.7163	12.3926	-2.55567	0.0102715	0.0337486
Nlrp1c-ps	23.6174	24.6597	32.5549	7.75105	12.7163	10.3271	1.38894	0.0104957	0.0344092
Gata3	9.6219	5.69071	4.78748	0	1.05969	0	4.1353	0.010508	0.0344437
Muc13	4.37359	5.69071	0.957497	18.824	14.8357	12.3926	-2.05672	0.010512	0.0344511
Dnase1	41.9865	36.9896	50.7473	18.824	27.552	15.4907	1.06828	0.0106667	0.0348871
Gm42609	11.3713	7.58761	1.91499	1.10729	0	0	4.19081	0.0107701	0.0351956
2023-03-11	4.37359	8.53607	1.91499	0	0	0	4.65507	0.010838	0.0353785
Gm12602	34.114	26.5567	30.6399	18.824	11.6566	4.13086	1.40817	0.0108861	0.0355087
Aqp3	14.8702	2.84536	8.61747	1.10729	1.05969	0	3.62327	0.0109444	0.0356809
Gm18030	20.1185	17.0721	1.91499	4.42917	1.05969	0	2.85701	0.011183	0.0363962
Acy3	24.4921	51.2164	43.0873	11.0729	9.53723	27.8833	1.28549	0.0111845	0.0363962
Gm24474	1.74944	8.53607	10.5325	0	1.05969	0	4.17922	0.0111978	0.0364334
G930009F23Rik	20.9932	15.1752	17.2349	3.32188	8.47754	3.09814	1.84199	0.0112162	0.0364809
Lrguk	14.8702	11.3814	13.405	5.53646	0	2.06543	2.39802	0.0112278	0.0365125
Cdh15	1.74944	11.3814	7.65997	0	1.05969	0	4.17761	0.0113569	0.0369076
Ccpg1os	40.237	30.3505	28.7249	16.6094	15.8954	10.3271	1.21773	0.0113684	0.03692
Creb3l3	10.4966	37.9381	19.1499	39.8625	49.8055	57.832	-1.13229	0.0114134	0.0370375
Gm8818	16.6196	11.3814	14.3624	1.10729	5.29846	3.09814	2.15052	0.0115231	0.0373412
Gm6611	14.8702	21.8144	15.3199	5.53646	4.23877	5.16357	1.79956	0.0115607	0.0374332
1700001P01Rik	5.24831	5.69071	8.61747	0	1.05969	0	4.0918	0.0115612	0.0374332
Gm10522	20.9932	24.6597	25.8524	5.53646	7.41784	12.3926	1.48975	0.0116582	0.0377283
Ccdc62	31.4899	31.2989	27.7674	17.7167	6.35815	12.3926	1.31627	0.0117604	0.0380272
Ppm1j	52.4831	42.6803	53.6198	28.7896	31.7908	12.3926	1.03138	0.0117928	0.0381072
E130102H24Rik	6.99775	29.402	17.2349	6.64375	5.29846	0	2.17539	0.011793	0.0381072
9430091E24Rik	41.9865	36.9896	48.8323	32.1115	12.7163	13.4253	1.13932	0.011832	0.0382204
AW047730	3.49887	6.63916	9.57497	1.10729	0	0	4.10174	0.0118535	0.0382708
Baalc	18.3691	16.1237	19.1499	4.42917	4.23877	7.229	1.75099	0.0118923	0.0383704
Kif26a	37.6129	49.3195	53.6198	34.3261	16.9551	16.5234	1.05504	0.0118995	0.0383873
Nynrin	13.9955	5.69071	14.3624	2.21458	3.17908	0	2.66908	0.0119643	0.0385577
1600014C23Rik	11.3713	2.84536	5.74498	1.10729	0	0	4.12653	0.0119887	0.0386299
G0s2	3.49887	5.69071	4.78748	0	0	0	4.56903	0.0121165	0.03899
Myo1d	16.6196	22.7628	22.0224	48.7209	37.0892	39.2432	-1.02777	0.0121878	0.0391673
Gpr176	17.4944	16.1237	16.2774	44.2917	26.4923	38.2105	-1.12564	0.0122288	0.0392794
Fhdc1	27.1163	28.4536	40.2149	18.824	12.7163	8.26172	1.27086	0.0122519	0.0393341
Gm44220	4.37359	5.69071	3.82999	0	0	0	4.56158	0.0123405	0.0395858
Nanos2	0	0	0	1.10729	8.47754	4.13086	-4.74821	0.0124424	0.039886
Yjefn3	37.6129	49.3195	43.0873	23.2531	27.552	5.16357	1.21962	0.0124446	0.0398866
Chrd	8.74718	13.2783	18.1924	6.64375	0	0	2.62291	0.0124913	0.0400097
Gm42793	6.99775	12.3299	23.9374	3.32188	2.11938	4.13086	2.17133	0.0125519	0.0401706
Col17a1	25.3668	23.7113	20.1074	4.42917	8.47754	11.3599	1.50612	0.012603	0.0403275
E230016K23Rik	21.868	14.2268	30.6399	8.85834	8.47754	5.16357	1.57138	0.0126663	0.0405234
Fgf1	8.74718	9.48452	6.70248	2.21458	0	0	3.53177	0.012774	0.0408141
Lrrc8e	53.3578	39.835	31.5974	26.575	11.6566	19.6216	1.11381	0.0128313	0.0409697
Fam183b	4.37359	6.63916	2.87249	0	0	0	4.56078	0.0128855	0.0411228
Mirt2	26.2415	20.8659	28.7249	9.96563	4.23877	13.4253	1.45516	0.0129245	0.0412403
Tal2	6.12303	7.58761	10.5325	23.2531	29.6714	15.4907	-1.50004	0.0129429	0.0412923
Ifnab	1.74944	5.69071	6.70248	0	0	0	4.584	0.0129857	0.0413934
Msln	9.6219	14.2268	9.57497	1.10729	4.23877	0	2.64611	0.0129905	0.0413964
Bcl11b	33.2393	24.6597	27.7674	9.96563	16.9551	7.229	1.32878	0.0130903	0.0416734
Crabp2	12.2461	29.402	11.49	0	5.29846	7.229	2.07068	0.0131314	0.0417889
D430019H16Rik	9.6219	14.2268	14.3624	3.32188	4.23877	0	2.34578	0.0133168	0.042311
Gm47175	13.1208	18.0206	18.1924	4.42917	6.35815	3.09814	1.829	0.0133344	0.042353
Dapk2	6.99775	14.2268	16.2774	2.21458	4.23877	1.03271	2.3243	0.013465	0.0427046
Spx	23.6174	38.8865	22.9799	7.75105	13.776	12.3926	1.3294	0.0134677	0.0427063
AI182371	29.7404	36.9896	14.3624	5.53646	11.6566	12.3926	1.45095	0.0136764	0.0432828
Gm20610	20.9932	19.9175	24.8949	7.75105	9.53723	6.19629	1.48709	0.0136881	0.0433127
Gm5134	15.7449	6.63916	10.5325	3.32188	2.11938	0	2.61604	0.0140165	0.044229
Pde4d	23.6174	39.835	41.1724	16.6094	15.8954	14.458	1.15393	0.0140499	0.044313
Fga	0.874718	0	3.82999	4.42917	16.9551	10.3271	-2.76688	0.0141171	0.0444957
Gm44597	20.9932	4.74226	7.65997	1.10729	3.17908	1.03271	2.65393	0.014196	0.0447082
Gm14410	53.3578	47.4226	112.027	39.8625	48.7458	16.5234	1.01812	0.0143302	0.0450647
Asb14	5.24831	2.84536	4.78748	18.824	6.35815	23.7524	-1.92265	0.0143393	0.045086
Gm26674	18.3691	25.6082	15.3199	27.6823	51.9249	44.4067	-1.06662	0.0145548	0.0456597
Rps8-ps1	14.8702	20.8659	24.8949	55.3646	31.7908	38.2105	-1.04998	0.0145914	0.0457596
Gm28373	10.4966	9.48452	15.3199	4.42917	2.11938	0	2.44784	0.0145956	0.0457607
Gm47547	26.2415	8.53607	13.405	3.32188	7.41784	0	2.17344	0.0147057	0.0460436
Gm26840	6.12303	3.79381	8.61747	0	1.05969	0	4.01536	0.0147221	0.04608
Plac1	7.87246	5.69071	4.78748	1.10729	0	0	4.0031	0.0147391	0.0461257
Mmp11	53.3578	43.6288	54.5773	34.3261	29.6714	10.3271	1.03298	0.0147684	0.0462027
Calcb	28.8657	15.1752	6.70248	0	5.29846	6.19629	2.13401	0.0148467	0.0463831
Shroom3	13.9955	6.63916	16.2774	2.21458	4.23877	1.03271	2.30497	0.0148477	0.0463831
Tmem151a	28.8657	27.5051	11.49	11.0729	8.47754	2.06543	1.66011	0.0148718	0.0464493
Enox1	35.8634	24.6597	31.5974	9.96563	21.1938	5.16357	1.34481	0.0148925	0.0465006
Etl4	43.7359	38.8865	62.2373	15.5021	22.2535	34.0796	1.00689	0.0149607	0.0466985
Dnaic2	10.4966	19.9175	1.91499	2.21458	2.11938	0	2.91241	0.0149841	0.046764
Gm36635	0.874718	8.53607	4.78748	0	0	0	4.58928	0.0150353	0.0468935
Teddm2	6.99775	9.48452	6.70248	1.10729	1.05969	0	3.43563	0.0151472	0.0471894
Rab17	13.1208	17.0721	14.3624	3.32188	2.11938	6.19629	1.93095	0.0151647	0.0472143
Gm41290	13.9955	4.74226	11.49	3.32188	1.05969	0	2.81115	0.0151674	0.0472143
Clrn3	0.874718	2.84536	2.87249	13.2875	7.41784	12.3926	-2.33997	0.0153367	0.0476875
Gramd1c	13.9955	26.5567	23.9374	6.64375	9.53723	6.19629	1.52437	0.0153974	0.0478302
Fam20a	27.991	15.1752	27.7674	13.2875	8.47754	2.06543	1.58348	0.015575	0.0483388
2023-09-04	11.3713	2.84536	9.57497	0	1.05969	1.03271	3.49107	0.0156415	0.0485261
A930033H14Rik	34.9887	42.6803	19.1499	11.0729	14.8357	15.4907	1.2245	0.0158086	0.048974
F730311O21Rik	11.3713	2.84536	10.5325	2.21458	0	0	3.52087	0.0158171	0.0489845
Krt18	20.1185	29.402	14.3624	8.85834	9.53723	0	1.80413	0.0158897	0.0491858
9130019P16Rik	19.2438	4.74226	13.405	3.32188	3.17908	1.03271	2.32151	0.0159104	0.0492343
Gm10499	23.6174	15.1752	12.4475	7.75105	3.17908	4.13086	1.77546	0.0159422	0.0493248
Gm44652	13.1208	22.7628	14.3624	5.53646	5.29846	4.13086	1.748	0.0159738	0.0494147
Gm26764	22.7427	18.0206	17.2349	9.96563	6.35815	2.06543	1.6676	0.0159998	0.0494794
Fbxo47	15.7449	7.58761	8.61747	2.21458	3.17908	0	2.57899	0.0160441	0.0496082
Lhx9	23.6174	25.6082	25.8524	12.1802	7.41784	10.3271	1.32835	0.0160512	0.0496224
Ttn	51.6084	32.2474	34.4699	16.6094	19.0745	21.687	1.04518	0.0160907	0.0497206
Gm49331	34.9887	30.3505	21.0649	14.3948	12.7163	9.29443	1.25147	0.0161315	0.0498308
Mcam	25.3668	36.9896	53.6198	13.2875	23.3132	16.5234	1.12225	0.0161527	0.0498884
Col24a1	55.982	38.8865	23.9374	12.1802	26.4923	14.458	1.16235	0.0161587	0.049899
Zfp78	28.8657	22.7628	27.7674	14.3948	10.5969	7.229	1.30629	0.0161638	0.0499068
Actn3	20.9932	10.433	21.0649	4.42917	5.29846	6.19629	1.71956	0.0161735	0.0499287
Pfn4	17.4944	10.433	14.3624	0	6.35815	3.09814	2.15248	0.0161806	0.0499425
