# Supplementary material for: Tumor cell senescence-induced macrophage CD73 expression is a critical metabolic immune checkpoint in the aging tumor microenvironment
Source: Theranostics. 2024 Jan 20;14(3):1224–40. doi: 10.7150/thno.91119 (PMC10845200; doi:10.7150/thno.91119)
Supplement: Supplementary file 1 — Supplementary figures and tables. [file thnov14p1224s1.zip › Table S7. The top 102 significantly different genes in the senescent macrophage gene set..xlsx]

## Sheet: Sheet1
Table S7. The top 102 significantly different genes in the senescent macrophage gene set.
Gene name	log2FoldChange	Gene name	log2FoldChange	Gene name	log2FoldChange
Gap43	3.5179	Matn3	3.7303	Crhbp	7.31563
Tmem252	4.28268	Cfap73	4.26363	Lrrc15	4.3268
Xpnpep2	5.89706	G0s2	4.56903	Spag6	4.40349
Slc2a13	4.93579	Cdh15	4.17761	Card10	6.36648
Fgf1	3.53177	Krt19	5.5366	Dok7	3.27788
Bpifc	4.27042	Ptprf	3.80113	Kcp	4.11566
Ppp1r3c	3.19591	Lmcd1	4.75422	Gjb3	3.94834
Taf7l	4.19592	Acta1	3.77953	Il11	3.24919
Slc1a7	3.36091	Arg1	4.0478	Osbp2	5.02485
Pde6c	4.88174	Slc35f1	4.25846	Hhipl2	5.29702
Ppil6	4.90624	Cyp1a1	7.69884	Slc23a3	3.86373
Cyp46a1	3.20276	Socs2	3.96749	Epn3	6.24824
Rsph10b	4.11899	Tmem236	4.41342	Tnni1	5.30199
Faim2	5.51884	Muc19	4.53527	Myl4	4.80962
Ccl20	3.69271	Lgals7	3.46741	Jakmip3	4.44633
Grhl2	4.79505	Mlph	3.00629	Fbln7	5.41778
Fgf17	4.93128	Espn	3.12681	Tmod1	3.68441
Pcsk9	4.39837	Kcnn3	5.03588	Diras1	4.5091
Klk6	4.73463	Gata3	4.1353	Serpine1	3.11477
Plac1	4.0031	Smoc2	4.40726	Tlr5	3.24211
Colgalt2	6.36397	Cd164l2	4.90035	Gck	5.73723
Nrcam	5.52833	Wfdc1	3.05273	Ccdc148	4.68156
Ppp1r3g	3.6294	Slc5a5	3.76791	Fam187b	5.43161
Plet1	4.65059	Nrg1	4.2992	Ptpn5	3.71783
Glis1	3.30803	Tecta	4.74469	Des	3.1539
Nppb	6.90101	Ngef	3.15644	Aqp3	3.62327
Stab2	4.23462	Sema3d	3.3467	Aqp8	5.72718
Syt16	5.41406	Padi1	4.22477	Tph1	3.1818
Xkr5	3.05907	Cited1	4.4458	Smtnl2	3.05448
Pcdh9	3.31683	Elfn2	3.13719	Il18r1	3.11886
Avil	5.0059	Cfap52	4.46408	Lmntd2	3.36515
Fetub	3.15595	Foxj1	3.31477	Tshz3	4.34357
Csf2	3.3974	Calca	4.87399	Mc3r	5.23895
Gfap	3.69551	Fam71f2	3.74836	Duox1	4.80492
